# Supplementary material for: Metabolome Profiling of Marrubium peregrinum L. and Marrubium friwaldskyanum Boiss Reveals Their Potential as Sources of Plant-Based Pharmaceuticals
Source: Int J Mol Sci. 2023 Dec 1;24(23):17035. doi: 10.3390/ijms242317035 (PMC10707198; doi:10.3390/ijms242317035)
Supplement: Supplementary file 1 [file ijms-24-17035-s001.zip]

Archive with 9 entries (9 files):
- Figure S1_Heatmap of the primary metabolites.png
- Figure S2_Heatmap of the secondary metabolites.png
- Figure S3_Heatmap of the secondary unknown metabolites.png
- Figure S4_Heatmap_Lipids.png
- Figure S5_PA_Flavonoid proportions.png
- Lipids_raw data file.csv
- Primary metabolites_raw data file.csv
- Secondary known metabolites_raw data file.csv
- Secondary unknown metabolites_raw data file.csv
