# Supplementary material for: Metabolome Profiling of Marrubium peregrinum L. and Marrubium friwaldskyanum Boiss Reveals Their Potential as Sources of Plant-Based Pharmaceuticals
Source: Int J Mol Sci. 2023 Dec 1;24(23):17035. doi: 10.3390/ijms242317035 (PMC10707198; doi:10.3390/ijms242317035)
Supplement: Supplementary file 1 [file ijms-24-17035-s001.zip › Lipids_raw data file.csv]

	0	1	2	3	4	5	6	7	8	9	10	11	12	13	14	15	16	17	18	19	20	21	22	23
Sample_type	M_peregrinum	M_peregrinum	M_peregrinum	M_peregrinum	M_peregrinum	M_peregrinum	M_friw_leaves	M_friw_leaves	M_friw_leaves	M_friw_leaves	M_friw_leaves	M_friw_leaves	M_friw_flowers	M_friw_flowers	M_friw_flowers	M_friw_flowers	M_friw_flowers	M_friw_flowers	M_friw_stem	M_friw_stem	M_friw_stem	M_friw_stem	M_friw_stem	M_friw_stem
DAG 34:5	0	0	0	0	0	0	0	0	0	0	0	0	359.61642	475.495	378.97675	462.06965	338.9792	380.03282	0	0	0	0	0	0
DAG 34:4 (3)	0.06785162	0.035816099	0.003780577	0.039687665	0.002086477	0.49672974	10.446436	6.590097	8.569594	13.071928	10.050776	14.105906	38.266022	58.56487	41.061684	71.631094	28.690138	50.324894	0	0	0	0	0
DAG 34:4 (1)	0	0	0	0.39697126	0.58786245	2.2376705	9.685767	8.887148	11.729259	11.508169	12.141572		52.143606	52.38628	70.56397	75.05086	50.23252	63.680806	0	0	0	0	0
DAG 36:6	343.14308		265.95085	311.0549		355.58828	481.2186	575.64985	595.7594	725.18055	586.4288	732.71765	772.16	1010	788.3388	833.90185	662.69985	825.6313	7.683726	9.178929	7.012929	15.00951	9.272304	14.05278
DAG 36:5	423.986	392.83111	361.67622	400.05692	367.85058	450.0283	615.9327	728.38135	712.4736	859.4665	711.6137	886.1554	3940	4620	4450	4820	3650	4270	50.829525	68.315125	50.98313	78.92976	68.632375	99.29373
DAG 36:4	277.22218	256.281165	235.34015	275.8318	258.34975	257.38488	557.82595	705.36885	687.7393	775.93145	598.8713	808.0255	121000	146000	149000	164000	121000	142000	306.07185	381.60465	340.1709	430.14525	432.54445	529.8418
DAG 34:2	45.23007	34.962227	24.694384	43.11238	30.051366	37.601006	34.31582	49.78012	38.277722	58.843725	47.435053	56.532694	2910	2980	3820	3380	2560		13.016789	10.887384	9.7807734	8.768516	9.4436266	17.349602
DAG 36:3 (1)	23.97586	20.3119635	16.648067	14.204836	19.023392	14.37664	92.063525	114.7575	100.41175	120.85048	103.819906	106.466	39700	46600	44000	56800	41500	50200	33.42011	55.01395	37.67086	58.27607	57.65464	78.0472
DAG 36:2 (1)	0.10492241	0.052461205	0	0.28106033	0	0	0.011853492	0	0	0	0		431.2086	554.77215	307.74272	536.3094	371.43978	489.0218	0	0	0		0	0
DAG 36:2 (2)	10.131606	7.4204765	4.709347	3.5785344			0.44891514	1.4346479	1.3116452		1.9926854	2.0137328	216.1358	194.86311	195.43156	207.87415	85.90859	313.56242	1.4078918	0	1.3753295	3.2119805	0	2.2676375
DAG 36:1	0	0	0	0	0	0	0	0	0	0	0	0	14.808706	25.280269	14.816894	34.203794	15.430516	25.989584	0	0	0	0	0	0
DGDG 34:4 (1)_2	16.90423	14.6414275	12.378625	17.639584	15.432133	18.512217	25.443578	34.573122	35.134316	47.979244	44.732038	47.419797	4.246517	0	0	0.008717911	3.042097	3.7463707	1.5664214	0.63618096	0.6776883	1.4995015	0.6292416	2.8460293
DGDG 34:4 (3)	0.72510386	1.41925563	2.1134074	1.713755	0	0	0.81252188	3.300003	3.897801	6.7646234	2.0670994	5.4664793	0	0	0	0	0	0	0	0	0	0	0	0
DGDG 34:2		0	0	0	0	0	0	0	0	0	0	0	2.6183367	0	0	0	0	0	0	0	0	0	0	0
DGDG 34:1	1690	1575	1460		1400	1630		880.108	848.0262	992.1908	857.8408	964.4167	136.28585	157.90564	147.88175	189.63285	123.12129	147.34471	40.931297	51.33573	43.578384	62.37811	49.76503	62.33055
DGDG 34:0 (2)	489.2726	452.636325	416.00005	472.6654		452.492	59.806325	70.51378	66.618725	76.861956	64.234875	83.97501	110.83492	105.44064	92.79796	110.73136	59.410956	117.51672	6.764292	7.456026	8.457349	12.986708	10.5659875	14.12119
DGDG 34:0 (1)_2	0	0		0	0	0	0	0	0	0	0	0	0.008284438	0.11974784	1.2622729	0.47892407	0	0.4998472	0	0	0	0	0	0
DGDG 36:5 (1)	792.0485	716.903575	641.75865	754.8685	621.82425	758.55675	1770	2100	2110	2450	2060	2330	1100	1360	1240	1560	1130	1350	266.31528	349.204	290.80465	366.71888	336.8466	398.8694
DGDG 36:4 (1)	184.95145	163.46053	141.96961	159.19632	136.13391	158.68322	244.46558	287.42452	326.74655	361.6773	270.22265	347.3167	1700	2050	1840	2270	1580	1930	215.16592	240.19248	227.406	274.91665	237.41108	275.1703
DGDG 38:6 (1)	24.283497	18.1820275	12.080558	15.617814	16.989408	20.233806	11.348581	17.178419	11.001047	20.329289	10.957253	19.867047	11.538081	10.689095	5.7237086	0	6.3698316		0	0.45059624	0	0	0	0.9270797
DGDG 38:6 (2)	0	0	0	0	0	0	0	0	0	0	0	0	2.6159633	4.903627	2.0845406	7.045307	0	5.1369766	0	0	0	0	0	0
LysoPE 16:0	15.25366	17.157283	19.060906	17.071119	17.552594	17.854728	8.1188664	8.2453336	8.136538	9.272245	9.1828266		45.19057	59.871044	56.44293	63.48371	50.872944			11.7642234		10.057548	12.116838	16.827636
LysoPE 18:2	0	0	0	0	0		0	0	0	0	0	0	4.671169	6.2620383	4.420652	5.345857	5.0221504	8.105885	0	0	0	0	0	0
LysoPC 16:0	2190	2115	2040	2150	1940	2090	877.4049	926.0615	893.1777	999.9578	964.2616	1090	3040	3930	3700	4020	3060	3700	391.97642	458.97295	398.3494	454.5949	424.22905	494.0462
LysoPC 18:3_2	556.6158	543.485225	530.35465	570.197	447.85395	575.6014	311.57042	327.3937	330.3585	391.29492	366.53295	392.71118	191.29678	217.15945	211.1594	244.9516	176.76001	202.58432	26.70215	28.544262	29.821978	42.163162		39.246725
LysoPC 18:3_1	37.9878	37.853486	37.719172	36.354203	31.164125	33.13495		17.023464	18.998633	17.635042	20.32296	18.210183	6.3513465	5.436023	12.358059	12.053305	6.3417383		0	0.6248114	0	0	0	1.2908191
LysoPC 18:2_1	58.551475	54.2063725	49.86127	54.281456	45.909838	54.038325		50.796225	45.295356		52.147697	54.010944	704.82785	771.2088	791.44955	868.9672	683.55175	796.9013	5.2779516	10.586741	6.924752	14.053572	8.973173	14.788131
LysoPC 18:2_2	711.07475	708.383675	705.6926	753.8797	669.04455	747.51275	424.048	470.7137	469.4308	517.8728	449.3683	576.062	10100	11600	11100	12700	10500		172.9695	210.47382	182.49004	200.31812	212.1732	256.33862
LysoPC 18:1_2	208.47159	199.916625	191.36166	203.03204	173.07821	208.27748	101.48845	101.82099	111.78318	109.93674	112.12539		2850	3550	3400	3980	2810	3570	21.138827	27.519897	26.714197	33.778212		35.493588
LysoPC 18:0 (1)	0	0.14750863	0.29501726	0	0	0	0	0	0	0		0	0	1.4795941	0	2.445282	0	1.4710708	0	0		0	0	0
LysoPC 18:0 (2)	310.60298	299.40579	288.2086		291.36352	324.18802	134.62574	172.40201	149.03022	162.66819	153.08001	197.54026	1160	1360	1340	1760	1240	1460	47.255628	68.704625	54.26301	59.93333	56.8095	68.18356
Lyso_MGDG 18:3 (2)	10.8277734	9.8353234		8.930204	6.401125	10.019731	9.945157	15.581358	19.343023	21.031911	17.76944	21.032161	39.239712	45.528325	30.460425	46.505725	40.00177	43.06024	13.434744	19.52734	16.355662	20.982656		26.041716
Lyso_MGDG 18:3 (3)	499.844	404.80106	309.75812	383.00572	315.9064	397.54535	438.0157	607.00195	549.1514	713.90225	524.35825	710.4704	268.7188	370.6457	316.96205	395.11238	279.24352	332.75192	75.17032	106.51275	83.731956	115.16144	110.1769	123.60656
Lyso_MGDG 18:2 (1)	0	0	0	0	0	0	0.66898535	0	1.4375516	2.5665275	0.9671434	2.7588916	18.865175	25.890036	19.840897	27.24833	23.30778	23.271028	49.376612	63.454406	49.521525	69.030494	58.983444	70.15296
Lyso_MGDG 18:2 (2)	35.366075	31.484761	27.603447	33.693416	28.303412	35.249694	94.80278	111.06646	126.70274	151.06245	109.36345	147.24898	513.8412	615.0138	575.82045	694.75615	536.5013	590.3477	197.68782	248.61135	206.87799	256.73165	249.68522	286.27762
Lyso_MGDG 18:1 (2)	19.190736	17.96834	16.745944	20.197775	11.7266734	19.816867	39.728322	58.03546	57.11521	82.27873	51.96245	72.30629	84.563144	111.16429	91.912694	111.80352	77.10546	89.733656	4.693721	8.159945	4.6336562	8.536554		11.026421
Lyso_DGDG 16:1	0	0	0	0	0	0	0		0	0	0	0.12393884	3.9050477	0	0	2.1985047	0	2.776956	0	0	0	0	0	0
Lyso_DGDG 16:0 (1)	58.79137	48.548005	38.30464	53.556706	38.870912	51.350566	16.561433	25.964647	18.693855	26.354578	24.65897	25.525819	575.61305	636.37325	634.68745	700.94265	563.59275	515.32795	0.73369214	1.0222414	1.2493837	2.1572273	0.76000854	1.8536262
Lyso_DGDG 16:0 (2)	1440	1375	1310	1540	1190	1490	873.7233	1030	982.4842	1240	1020	1250	787.72705	969.8708	836.3494	963.0088	711.98895	794.8951	184.43196	205.93498	182.89769	218.15005	205.75218	238.5458
Lyso_DGDG 18:3 (1)	70.761725	65.6668475	60.57197	77.932475	47.893362	77.482625		77.11819	79.6142	86.486125	80.66323	92.9782	22.6587	12.459854	15.482186	23.895478	9.858646	31.508128	4.7744906	5.535279	8.213903	8.123462	8.870113	9.581573
Lyso_DGDG 18:2 (2)	193.3286	167.95738	142.58616	175.48408	153.77556	195.17452	302.20565	378.46342	358.44835	438.14465	383.27562	465.334	472.7322	607.8912	547.1939	711.6833	495.43695	597.5849	187.61949	214.08018	188.74952	232.34025	219.8222	253.35332
Lyso_DGDG 18:1 (2)	52.33293	49.202762	46.072594	52.697625	45.340584	56.20965	82.45519	92.519706	95.234275	117.94552	90.804375	117.2831	40.826134	59.530056	51.522828	62.180775	38.135297	53.72957	3.7395418	8.1393016	5.161901	7.604493	6.873422	8.615904
MGDG 32:1 (1)	0	0	0	0	0	0	11.8878266	20.799389	17.768588	16.066539	18.895323	23.419567	0	0	0	0	0	0	0	0	0	0	0	0
MGDG 32:0	52.88224	47.647437	42.412634	52.069712	37.11989	51.83387	6.274391	8.514216	7.3500016	9.325694	6.641584	9.018076	12.589591	14.692175	11.793091	19.173312	11.439826	16.963217	0.48798433	0	0.59466377	0	0.8214846	0
MGDG 34:4		0	0	0	0	0	0	0	0	0	0	0	1.8032516	0	0	0.7741033	0	0	0	0	0	0	0	0
MGDG 34:3	541.38655	480.267215	419.14788	469.9287	428.1457	486.1445	310.996	378.25632	373.7512	469.5492	374.21942	449.9939	49.862425	61.171675	60.31888	69.188906	48.891484	60.913706	7.094349	10.546775	6.3695434	10.805923	9.854445	12.523167
MGDG 36:6 (1)	2320	2010	1700	2100	1710	2250	1790	2160	2280	2780	2170	2690	387.25748	497.48	411.78985	539.7116	337.1555	455.3062	54.64004	68.210925	53.52928	71.380206	67.361956	83.56647
MGDG 36:5 (1)	255.10415	232.250995	209.39784	236.72765	194.58774	242.58092	420.3262	493.23115	497.93445	556.49585	479.54245	563.2725	310.04805	374.4864	348.07718	443.02845	292.2126		17.66156	21.749569	16.193805	21.861462	19.566753	27.691222
MGDG 36:4 (1)_2	30.01014	27.937974	25.865808	26.26656	24.5549	27.088338	137.0174	178.35535	178.10104	231.40895	162.78581	222.34642	449.5138	516.4509	471.2651	615.58465	440.50595	540.65985	13.893334	28.32372	15.677225	28.28019	16.951781	32.229338
MGDG 36:3 (1)_2	22.84504	24.62275	26.40046	28.71468	23.784125	26.574788	2.4144963	2.9673232	2.2867049			2.7800723	3.659304	1.2375858	1.4509355	5.3417152	2.8509414	3.2065484	0	0	0	0	0	0
MGDG 36:3 (2)	126.06382	107.05403	88.04424		99.41095	116.42588	49.526538	69.29814	62.21954	71.836125	57.61271	70.17989	15.005152	31.649212	26.550472	43.329456	21.5924	27.208944	0	0	0	0	0	0
MGDG 36:2 (1)	33.18451	27.868313	22.552116	25.193875	20.530005	28.095875	6.984464	8.131402	7.907231	11.561772	5.661168	11.943163	71.98413	107.56976	98.20855	112.76972	83.97766	98.622894	2.6278055	2.8173414	2.907604	5.524021	2.0811674	5.2739766
MGDG 36:2 (2)	52.63176	46.699174	40.766588	44.056244	37.467812	50.536138	15.784539	20.672884	19.178381	24.085206	21.9577	25.925512	18.321273	28.55323	18.339545	26.463622	23.739683	22.134284	19.768503	29.35893	22.496566	29.41626	25.398822	30.02831
PE 40:3	0	0	0		0	0	3.997488	10.1645234	2.1581686	9.51714	9.4402	9.456346	3.5405766	7.955275	5.381903	21.845838	3.576501	10.707267	0	0	0	0	0	0
PC 38:4 (3)	87.91423	79.03065	70.14707	84.80523	69.19171	76.58496	61.479856	89.74045	86.987906	93.556206	76.406525	94.21707	0	0	0	0	0	0	8.3659234	9.649403	12.074572	15.496045	12.211425	14.708161
PC 38:4 (1)_2	69.91221	63.795075	57.67794	52.940006	51.903597	71.446056	1.0239003	0.10850189	1.2113901	0	0.06594575	1.8180033	7.849067		15.10562	14.919019	4.7066355	9.804173	0	0.13723473	0	0	0	0.026368155
PC 38:3 (2)	2.4366984	2.6423455	2.8479926	0	0	0.9912983	0	3.373165	0	1.8972277	0	2.47423	1400	1670	1430	2200	1400	1830	0	0	0	0	0	0
PC 38:3 (3)	0	0	0	0	0		0	0.7493422	0.4481445	1.9469047	2.3815322	4.5346117	8.514147	4.1107902	5.9379715	7.2935414	4.468252	0	0	0	0	0	0	0
PE 34:3	5.2666793	4.64080065	4.014922	4.229521	3.6962812	3.9294387	0.64233496	0	0	1.0945151	0	0	0	0	3.578866	0.64004204	2.8118654	0	0	0	0	0	0	0
PC 32:3 (2)	8.882638	8.33795925	7.7932805	12.458356	4.6680973	11.960253	0	0	1.2443549	0	1.497513	1.26581875	9.543414	10.0788336	3.3557395	11.9364305	4.4961715	8.774444	4.1350023	4.7852426	6.789702	10.418805	7.456923	8.0636234
PC 32:2 (1)	22.807186	17.4447637	12.0823414	22.194397	13.913812	20.193361	9.1701445	10.338955	11.613366	12.1887414	9.79679	14.95522	625.35245	728.28055	712.1349	834.7246	580.12445	687.7481	2.3387166	5.316095	2.2661049	4.8504477	6.943415	7.300149
PC 32:0 (2)	154.497	165.207225	175.91745	179.18558	152.60665	164.79078	44.77088	52.188425	41.241553	59.70127	62.44998	84.00027	107.75394	101.8853	93.603794		84.59282	112.96265	35.757806	43.33705	36.5099	51.733166	40.504566	40.27558
PE 36:6	0	0	0	0	0	0	0	0	0	0	0	0	0.55302466	0	3.2413914	1.0318677	1.643796	2.185997	0	0	0	0	0	0
PC 34:3	1610	1490	1370	1410	1310	1460	546.10975	593.64595	587.1852	645.13375	685.57075	662.61735	306.751	351.84882	329.7774	334.68465	299.1443	354.65552	71.31193	65.679675	70.43374	73.59208	78.80416	84.89675
PC 34:2	795.48245	778.147025	760.8116	756.3549	748.3774	759.44735	249.18378	324.03638	276.08622	235.41825	303.50472	317.07962	3980	4450	4120	4640	3880	4280	129.68428	171.85928	137.41155	159.68025	150.64332	138.75688
PC 34:1	175.28051	168.063725	160.84694	213.6886	151.54069	161.2278	26.333912	36.022694	19.700467	25.988342	30.1891	31.61555	889.3889	1010	931.3673	970.7992	792.4903	876.9071	6.3589457	10.3086234	4.9977117		5.1904113	12.127804
PC 36:6	266.37385	262.120075	257.8663	222.18662	240.20008	236.58825	97.767056	102.12037	100.769306	119.14502	111.33851		24.445211	32.541538	34.972078	38.818197	29.984006	36.89615	2.3474883	4.6894445	2.3728014	6.153283	1.775753	4.348432
PC 36:5	1460	1460	1460	1360	1400	1330	376.30902	335.00788	523.8176	455.35975	576.22485	476.491	641.0018	713.40255	779.6178	791.17575	782.00075	720.89285	41.347316	41.262588	52.400478	45.90243	57.62557	48.083728
PC 36:4 (1)_ 2	400.44052	382.55822	364.67592		343.88962	368.13575	242.9254	261.2642	271.87198	340.40465	351.71932	381.24705	10600	11400	13300	15900	11000	11800	110.25382	145.98244	127.55996	165.32146	131.65181	185.524
PC 36:3 (1)_2	74.65571	63.630565	52.60542		73.263425	52.30672	18.970677	6.4147145	24.90745	5.3952316	17.4057	9.359004	3890	3950	4170	5660	3830	4560	1.3131847	2.9151795	3.636498	0	5.3191395	3.1357916
PC 36:2	109.35728	101.721145	94.08501	85.877644	107.76079	81.38294	47.777316	75.042044	47.72961	70.51859	76.104	71.453925	1630	1710	1880	1940	1520	1730	12.126836	18.92815	10.609287	21.145617	11.910695	27.522094
PC 38:5	40.859844	34.4687205	28.077597		26.751088	37.862678	1.0524257	1.3400245	1.7664346	3.962394	2.7979729	2.0463402	0	0	0	0.22748643	0	0	0	0	0	0	0	0
PC 38:2 (1)_2	0	0	0	0	0.03421191	0	0	0	0	0	0	0	3.0421916	10.118189	7.706743	10.24968	1.5860484	5.454911	1.7739514	2.5863707	3.6039707	1.7115502		2.9787885
PC 38:2 (2)	5.17941	3.60389065	2.0283713	5.4075008	2.8950186	5.0831152	13.824438	14.571502	13.761736	9.917995	10.20582	18.04006	1640	1960	2030	2400	1510	2040	0	0	0	0	0	0
Cer d18:1/c16:0	14.753992	11.1568895	7.559787	12.977799	5.9292887	7.938715		3.1551514	2.6941754	3.7526297	2.4423043	2.8638379	31.023397	43.668722	36.098253	47.02584	31.753084	40.264016	6.3545223	10.850084	10.187198	7.0263	10.611248	14.43494
Cer d18:1/h16:0	641.8429	603.956525	566.07015		502.1068	614.93365	356.38295	413.4385	392.78495	478.52305	386.78695	471.7615		419.4597	405.41442	506.9383	362.19385		99.15378	122.15048	117.47506	128.05218		141.6777
Cer t18:1/c16:0	207.92772	190.80114	173.67456	202.20808	151.05079	189.91068	175.33568	211.56108	214.82735	262.90965	201.4237	253.01132	425.66165	523.00345	434.9437	576.4682	395.5832	460.99305	401.66895	485.46695	409.48668	496.06265	443.54505	562.98835
Cer t18:0/c16:0	75.2268	69.3895	63.5522	73.003144	61.260456	75.610656	30.40637	41.558172	42.152794	53.12581	36.172653	54.7798	279.54112	367.66138	307.353	396.96295	263.58735		71.827225	89.70899	77.480475	91.46186	77.74922	112.02146
Cer d18:0/h16:0	26.127906	25.283822	24.439738	31.162366	20.406988	28.490275		6.570423	5.848638	6.655421	4.821365	5.558471	99.164975	129.36339	111.31692	137.75726	96.57779	116.13685	2.5695705	1.8490912	4.189324	4.9789293	3.4731957	4.111242
Cer t18:1/h16:0	681.27585	642.418375	603.5609	637.47925	567.68655	675.1157	672.35865	766.61555	737.0185	863.4761	781.16105	921.573	452.65495	590.74595	492.80555	609.65875	433.47665	543.3912	541.12665	693.9429	545.8108	657.76265	626.62315	764.9362
Cer t18:0/h16:0	73.700875	68.5053175	63.30976	78.28783	52.65812	61.707925	46.822456	58.45098	56.80441	68.52554	57.02915	72.30275	778.3592	843.3199	811.4764	939.6859	716.50415	751.489	71.49906	90.403575	69.321856	84.794906	83.465444	106.15922
Cer t18:1/h20:0	419.39	393.0969	366.8038	428.027	346.55772	418.1954	422.29495	583.21625	523.70375	617.6153	541.8969	641.0885	280.3843	356.493	295.80545	362.24092	258.25242	340.14622	195.96978	230.48945	191.62475	232.69908	226.78452	272.20125
Cer t18:1/h22:1	6.601053	4.57028625	2.5395195	4.2032523	3.2730816	3.7875367		104.405275	93.12122	98.003075	107.41558	104.672375	16.433373	14.909128	20.50829	24.878867	15.267494	33.788066		1.3306684	1.5184257	0.7794663	1.8904262	2.2265316
GlcCer t18:1/h16:0	6410	6030	5650	6330	5290	6520	6570	7460	7410	8400	7160	8710	4850	6130	5070	6300	4610	5390	5590	6830	5670	6690	6080	7500
GlcCer t18:1/h20:0	642.0204	605.387925	568.75545	629.0323	538.1882	623.3821	432.1385	562.62535	516.42275	607.75095	516.6137	618.456	296.87178	385.4877	325.1359	374.5031	247.0955	336.98468	140.45284	154.40661	144.60641	181.63129	164.80654	193.19712
GlcCer t18:1/h22:0	5390	4870	4350	5430	4260	5280	5030	5770	5520	6630	5190	6570	3470	4290	3560	4330	3430	3830	3200	3320	3180	3320	3350	3470
GlcCer t18:1/h24:1	428.86135	386.200465	343.53958	407.10465	333.17918	411.47438	111.27475	149.37161	139.18284	185.60525	141.10019	187.62172	29.207197	41.07371	36.374344	41.391678	20.51894	33.93582	658.6459	805.65105	674.80965	873.533	802.8008	950.5625
Cer t18:1/c22:0	1670	1665	1660	1810	1620	1730	3000	3220	3650	3830	3550	3920	1840	2190	2020	2450	1750	2070	1650	1990	1580		1640	2080
Cer t18:0/c22:0	511.56755	469.798475	428.0294	508.2376	412.19208	496.96565	432.60385	535.4912	534.32185	625.3378	500.15075	665.93735	1160	1500	1300	1580	1080	1420	647.63695	750.4514	670.94235	757.3318	715.3057	788.764
Cer t18:1/h22:0	7710	6960	6210	7290	5650	7250	18400	21900	24500	29900	21300	25700	6440	7470	6610	8280	5780	7190	7480	9320	8190	9810	8850	10000
Cer t18:0/h22:0	856.8104	773.012775	689.21515	807.0913	635.6855	808.3767	717.16015	899.6059	798.359	1110	866.1978	1070	4440	5700	4490	5830	4120	5320	1080	1230	1080	1260	1110	1320
Cer t18:1/c24:0	2770	2680	2590	2840	2260	2690	1660	2120	1930	2620	1960	2430	1340	1670	1430	1810	1320	1520	1940	2530	1920	2510		2580
Cer t18:0/c24:0	690.33385	606.969	523.60415	647.2056	484.27525	622.5158	343.1946	416.2936	440.98115	517.099	442.09745	502.9509	2730	3260	2780	3300	2500	2920	725.67525	872.3179	838.4689	917.4245	819.19545	972.2711
Cer t18:1/h24:1 (1)	0	0		0	0	0.032555756	1.2221897	3.4872754	3.788456	5.7468836	5.7746777	0	33.04882	41.662794	20.462533	44.17141	31.886138		0	0	0	0	0
Cer t18:1/h24:1 (2)	62.645644	58.141407	53.63717	62.38017	58.94486	78.91981	124.71552	141.75491	145.15935	180.4957	176.3912	191.5923	88.45436	99.536794	86.594394	105.26096	79.58133	86.63026	373.76075	439.48525	380.3043	450.93975	419.6369
Cer t18:0/h24:1	1140	1031.88385	923.7677	1140	843.9566	1090	1170	1210	1350	1510	1230	1480	265.9648	355.86065	366.0877	337.86788	248.4389	252.11568	145.83961	182.13511	187.69212	217.6421	187.99738	220.32528
Cer t18:1/h24:0	12800	11800	10800	12700	10600	12100	9930	11800	11400	14100	11800	13800	9600	11500	9910	11400	8930	10800	11400	13400	10700	13700	12100	14100
Cer t18:0/h24:0	1750	1590	1430	1740	1340	1640	1050	1280	1240	1440	1180	1470	5610	6710	5820	7240	5450	6690	1820	2110	1760	2170	1860	2200
Cer t18:1/c26:0	604.45335	564.966925	525.4805	594.9745	458.35275	586.6088	335.26428	415.17232	415.8022	479.94015	443.89535	518.65755	175.55866	211.28292	169.05411	210.0598	168.8097	193.63909	315.04675	417.31825	323.62135	425.8645	359.94942	459.53685
Cer t18:0/c26:0	163.38116	149.001325	134.62149	169.28791	131.21592	158.88439	63.74958	83.97901	72.98796	86.16185	82.960356	100.044356	408.71105	479.61505	454.04585	523.8531	386.29295	484.65145	118.81956	148.39001	122.63936	149.67738	136.48476	157.89758
Cer t18:0/h26:0	289.24612	270.23746	251.2288	278.3314	226.3745	264.247	149.23505	174.93999	166.20408	212.49045	186.26232	209.78595	889.1235	1030	922.6878	1090	862.1174	1050	202.24898	282.96452	236.43695	281.61865	241.48288	293.075
Cer t18:1/h26:0	912.6726	832.815275	752.95795	846.5503	732.60595	810.3729	666.1798	739.16845	778.3885	913.6639	796.8367	886.936		550.14735	513.7022	536.9228	422.4664	476.6996	612.12845	750.0344	729.4422	801.96275	753.4004	819.1358
GlcCer t18:1/h24:0	18100	16450	14800	18800	13300	17000	17300	20600	20800	25000	19300	24200	4460	5570	5440	6150	4470	5110	3030	3490	3040	3960	3420	3960
TAG 42:2 (2)	1.1176643	1.24413275	1.3706012	0	3.4668312	1.5233068	15.980536	11.192135	14.373453	13.998072	10.757025	11.292081	533.55685	521.88795	607.02165	588.5129	422.5973	480.30625	0	0	0			0
TAG 42:1	76.47899	47.349152	18.219314	51.538734	14.515453	38.735275	7.71521	13.265338	6.1992582	16.178584	8.809261	13.964197	215.6491	419.55575	258.93945	413.57668	237.85938	348.37742	46.788244	94.70125	45.870584	93.12021	55.735325	111.0817
TAG 42:0	64.32824	51.673289	39.018338	44.064478	32.459166	38.607566	43.191072	42.93221	40.58653	49.46097	38.761047	52.87623	47.931362	41.104434	46.917688	55.679575	43.467066	36.987275	30.676278	41.653903	29.115638	48.015862	34.69118	49.784588
TAG 44:1	15.741697	17.171333	18.600969	17.77901	13.612725	17.308133	9.916004	13.089603	12.587403	13.222253	9.753651	15.33796	4.855029	11.4969586	14.609523	8.738202	7.874766	12.56196	12.255313	11.937779	13.705845	14.266002		10.0477625
TAG 44:0 (1)	149.44306	128.62929	107.81552	117.63201	93.26717	119.65984	110.41346	120.67279	125.07041	129.87419	104.83465	142.32846	160.19019	185.48675	167.14154		150.99422	172.31475	94.16969	101.31453	100.95212	126.75715	95.14164	105.2257
TAG 44:0 (2)		0.5917141	0	0	0	0	0	0	0	0	0	0	3.3490074	0	0	0.0597312	0	0		0	0	0	0	0
TAG 46:2 (1)_1	1.7522227	1.50717625	1.2621298	2.0186121	1.3813927	0.7399131	0.2400283		0	0.2063713	0	0	677.6175	843.0786	755.67835		659.49785	776.63365	0	0	0.32200166	1.35934795	0.35824014	0.25902095
TAG 46:2 (1)_2	22.474802		20.541905	24.266561	13.056445	19.409025	18.053055	20.745975	13.47142	19.179228	10.542377	13.248764	15.312423	30.184412	9.170976	10.119253	18.211481	18.713781	10.472029	14.772464	22.318923	25.22009		13.405484
TAG 48:4	1.3661755	0.68308775	0	1.6483072	1.2479624	0	0	6.361643	1.0000395	3.0077174	6.061398	9.555583	162.4929	175.68632	192.1397	220.31722	175.07301	198.5645	0	0	0	0	0	0
TAG 48:3 (1)_2	31.930094	27.5559065	23.181719	30.68975	27.3307	32.321988	39.339138	51.364103	51.523325	68.586906	49.796256	65.759356	2530	2890	2720	3150	2460	2810	0	0.912092	0	0.9566678	0	0.8533584
TAG 48:2	10.949441	8.28944025	5.6294395	10.686677	8.229932	13.798117	21.926761	21.224061	28.77097	32.937725	34.139094	38.98313	1620	2020	1850	2120	1620	1870	1.92705	2.0301957	4.5512727	5.3659836	0.5932617	1.1456936
TAG 50:8 (3)	2.7346176		1.1257237	0.8635307	0	1.244198	0	0	0	0	0	0	0	3.8236676	0.007132779	0	0	0	4.5151176	7.468342	4.021984	7.351644	8.050154	8.001124
TAG 50:6 (2)	0	0	0		0	0	0	0	0	0	0	0	122.48115	169.61495	142.52414	213.01442	160.3616	162.12	0	0	0		0	0
TAG 50:6 (3)	0	0	0		0	0	1.0980002	0.9554848	2.5635217	1.8975182	3.5978094	0	203.41951	219.0909	225.3367	264.18575	176.48072	231.62735	0	0	0	0	0	0
TAG 50:6 (1)_1	4.3714652	4.34280625	4.3141473	4.3354332	5.784157			14.468334	13.58028		13.54919	15.117944	29.618172	26.84191	27.59247	30.7989	29.702072	49.602094	3.4396152	4.7276414	2.7957973	5.7464887	5.0514535	7.637424
TAG 50:6 (1)_2	0	0	0	0	0	0	0	0	0.9734246		0	0	247.45445	279.798	270.89602	299.62552	231.95725		0	0.69709595	0	0	0	1.5674896
TAG 50:5 (1)_2	0	0	0	0	0	0	0	0	0	0	0	0	291.29338	370.4839	316.5761	389.05712	313.7158	370.74938	0	0	0	0	0	0
TAG 50:5 (2)	0	0	0	0	0	0	16.093227	24.54848	22.735747	28.337147	18.173058	24.818803	23.475083	32.827916	29.72537	30.198125	23.091083	23.88796	0	0	0	0	0	0
TAG 50:5 (3)	2.3514047	1.17570235	0	0	0	0	1.2937578	3.9837418	4.580145	2.9675951	1.4976923	3.383893	275.6061	372.0075	312.31535	384.10498	273.9165	309.8992		0	0	0	0	0
TAG 50:4 (1)	91.789156	83.126563	74.46397	90.2684	64.008225	93.59403	150.9859	197.66952	191.93439	239.64222	176.18692	235.86795	4100	4780	4390	5170	4010	4540	7.678124	9.501744	7.435819	10.584805	12.958958	14.424378
TAG 50:4 (2)	78.29381	71.481075	64.66834	74.72592	61.93211	77.146494	220.42142	252.3494	255.86862	305.35468	251.19072	318.5047	44.62137	31.5506	29.226325	55.9636	27.068606	64.794825	0	0	0	0	0	0
TAG 50:3 (1)	6780	6150	5520	6580	5700	6940	7780	9080	9160	11000	9090	10700	4180	5120	4630	5150	4130	4650	234.97252	269.82395	246.5579	298.62205	302.37308	350.9147
TAG 50:3 (1)_2	29.86101	28.183597	26.506184	26.24465	22.394158	27.69714	133.65384	147.29616	130.87738	138.07301	125.57691		719.5613	821.1813	764.60555	874.4701	672.05535	762.193	14.314448	19.982406	20.068753	24.39045		16.333625
TAG 52:6 (1)	15300	13900	12500		12900	15400	19500	22400	22900	27400	22300	26900	2150	2470	2400	2860	2360	2590	265.22208	312.6537	299.8393	351.63072	353.231	424.35125
TAG 52:6 (1)_2	21.615262	20.2821115	18.948961	24.01823	15.715602	19.406752	165.91608	193.54082	186.70411	224.01835	187.31305	224.18152	87.75263	132.08244	110.4652	121.7777	76.693806		0	0	0.48779385	0		0.9726804
TAG 52:6 (2)	3.938917	2.75743035	1.5759437	5.119904	3.4004652	4.5387227	0	0	0	0	0		1810	2060	1920	2180	1740	1980	0	0	0	0	0	0
TAG 52:5 (1)	12.841617	11.0019305	9.162244	13.489488	11.713995	16.291978	110.50214	125.38259	136.12418	151.28612	128.01072	164.15192	1760	1920	1900	2310	1780	2040	5.3613918	9.361283	6.1743523	11.90004	5.437907	14.07225
TAG 52:5 (2)	26900	24650	22400	25700	23400	27300	33000	38600	39100	46600	39400	44800	15200	17600	17100	19600	15200	17700	1340	1600	1510	1810	1790	2080
TAG 52:4	29600	26900	24200	28600	24900	29200	34100	40100	40100	49300	40200	47000	335000	383000	361000	406000	328000	380000	6750	7660	7320	8440	8470	9750
TAG 54:9	6930	6150	5370		5740	6940	9710	11800	11600	14200	11200	13700	4280	4880	5010	5940	4410	4690	273.62778	316.6697	250.94895	328.55215	311.792	366.5077
TAG 54:6	11800	10600	9400	11200	9740	12000	23700	28000	28200	33600	27700	33200	914000	1060000	981000	1110000	938000	1020000	6590	7500	7160	8290	8170	9420
TAG 56:9	683.10295		90.979906	322.98658	111.08381	316.8265	170.93664	263.89615	208.59355	287.95142	185.08919	305.27685	4590	5550	4840	4840	3820	4360	33.807188	35.712925	32.253912	42.00552	28.607303	51.00075
TAG 56:8 (1)	1180	1039.7704	899.5408	1080	960.0852	1200	304.0088	394.0264	401.25018	471.1428	371.80078	497.217	482.9009	726.34425	482.78675	793.0698	457.3877	699.3377	138.84872	150.11596	132.82115	141.12642	173.13165	170.21586
TAG 56:8 (2)	55.81176	45.249163	34.686566	45.030538	43.055175	54.42457		144.9503	140.8043	182.21666	147.80614	165.4096	1240	1330	1300	1480	1050	1180	12.162572	19.607903	12.7899234	23.087089	18.205573	20.794723
TAG 56:7	1360	785.29286	210.58572	704.24075	246.51388	670.74565	338.06695	870.382	375.8929	1020	386.31678	1010	1810	2370	2050	2540	1740	2090	23.040814	33.319778	27.220497	48.581575	28.256253	46.7723
TAG 46:0	520.9374	469.340175	417.74295	466.5507	381.2623	399.5925	367.88595	405.96878	352.12065	395.99328	357.1182	390.67375	839.2942	827.87555	790.3517	909.9085	778.87525	927.6664	324.88095	418.3027	365.3634	423.9016	353.8892	370.08942
TAG 48:0	2140	2210	2280	2780	1500	1650	1080	1270	1100	1300	1110	1240	1920	2160	1920	2250	1890	2160	690.4327	836.6591	745.51825	903.8696	721.3914	826.1845
TAG 50:2 (1)_2	6560	6020	5480	6340	5470	6450	7460	8620	9060	10700	8760	10600	38100	44500	40300	46200	36400	42800	1010	1200	1070	1300	1300	1530
TAG 50:1	2670	2450	2230	2750	2150	2580	2120	2480	2340	2850	2340	2740	11900	14100	12700	14800	11900	12900	505.28895	607.13385	669.1369	780.77805	563.80325	643.0481
TAG 50:0	1420	1610	1800	2130	870.8269	1080	621.98475	697.66955	632.2113	729.82135	590.3092	686.1132	1310	1500	1260		1240	1440	523.57775	561.6833	550.7741	630.30925	534.5058	568.43475
TAG 52:3	10600	9840	9080	10700	9080	10700	16200	19100	19200	23200	19200	22700	198000	233000	212000	246000	200000	228000	3290	3650	3550	4140	3900	4550
TAG 52:2	6000	5590	5180	6110	5090	5910	8040	9280	8980	10900	9020	10700	62100	71900	66000	76400	60800	69100	2270	2630	2550	2820	2550	2850
TAG 52:1	1100	1011.2607	922.5214	1160	881.6873	1070	945.1212	1160	1030	1270	1040	1250	9720	11400	10000	12000	9390	10900	368.35565	440.9678	485.543	537.4761	423.8435	450.95485
TAG 52:0 (1)	815.38455	852.581175	889.7778	994.9292	597.051	669.1045	570.3134	625.65145	542.5722	611.3214	547.6462	599.6128		978.4592	818.67645		819.635	940.7735	495.3049	552.2018	530.2826	591.256	552.0517	552.4953
TAG 52:0 (2)	0	0	0	0	0	0	5.320564	9.318532	12.492257	14.672505	10.954319	14.48669	0	0	0	0	0	0	0	0	0	0	0	0
TAG 54:4	17400	15850	14300	17200	14400	17700	34600	40600	39600	47200	39300	47000	356000	424000	383000	447000	367000	417000	9520	10800	10100	11800	11300	13000
TAG 54:3	8260	7795	7330	8410	7160	8300	16800	19600	18700	22500	18900	22100	128000	151000	138000	158000	128000	149000	5090	5750	5510	6290	5720	6470
TAG 54:2 (1)	3.229815	1.6149075	0	0	0	0	7.326008	5.2130082	5.7052465	11.358343	6.290052	10.977461	1410	1820	1510	1810	1420	1540		0	0	0	0	0
TAG 54:2 (2)	2200	2045	1890	2180	1870	2200	3400	4030	3760	4620	3750	4620	26700	31500	28400	33200	26700	31100	1140	1310	1280	1430	1340	1430
TAG 54:1	396.38775	384.667435	372.94712	420.96435	338.1524	413.75412	431.23475	485.7573	451.28755	533.72985	443.02025	511.3987	3280	3840	3390	4070	3270	3610	210.9911	228.28955	225.13005	265.47125	243.54195	266.23575
TAG 54:0	529.6543	515.913275	502.17225	552.3291	444.8805	489.8509	435.2369	549.5595	446.56315	499.47675	414.17188	502.4471	531.21965	589.0901	497.96585		516.44395	570.68865	465.5957	517.6752	485.9436	557.2534	487.3895	501.05715
TAG 56:4	2020	1745	1470	1810	1510	1880	3140	3830	3530	4440	3510	4400	72600	87000	80100	94300	74500	85100	819.3935	1010	901.309	1160	1020	1260
TAG 56:3	1140	1010.17455	880.3491	1050	902.6709	1070	1910	2310	2150	2690	2100	2660	28200	32900	29700	35200	28700	32400	390.1297	456.2857	454.9628	516.80325	482.6942	546.3795
TAG 56:2 (1)_2	701.9215	655.986375	610.05125	723.64435	592.06595	723.18745	1100	1230	1200	1410	1210	1360		9520	8400	10100	7840	8950	267.71338	308.60078	322.46268	344.95765	324.98848	369.62792
TAG 56:1 (1)_2	98.25613	88.607155	78.95818	102.81427	68.359594	90.87126	92.92457	131.38705	114.67756	153.18075	114.7054	160.47131	945.3513	1140	1010	1200	926.4312	1070	7.6862484	15.932681	11.026371	16.597936	14.257758	18.43573
TAG 56:1 (1)	0	0	0	0	0	0	0	0	0	0	0	0	0	0	0	0	0	0	0	0	0	0	0	0
TAG 56:0	158.35875	147.546355	136.73396	147.38512	124.03101	141.21699	116.70318	122.37264	121.33134		116.91392	128.0877		138.75648	131.02168		127.05215	136.67232	135.05082	150.78465	148.5425	168.20298	146.29362	153.38738
TAG 58:6	314.1786	280.15571	246.13282	294.02288	248.50872	320.14775	561.5373	666.2956	662.3173	823.421	702.80935	806.5556	563.20265	937.0367	550.7391	1020	509.25335	945.7433	1.6458006	3.2946906	4.607084	6.4082188	6.028096	7.620572
TAG 58:5	575.5307	535.182875	494.83505	565.3406	502.7827	590.6808	1460	1650	1660	1970	1600	1960	11000	12500	12100	13700	11200	12300	142.01945	173.5808	164.00676	198.2727	202.0305	234.69342
TAG 58:4	661.23765	601.855825	542.474	666.96645	553.38965	657.7197	1430	1730	1630	2010	1590	1900	20500	23700	21700	25700	20700	23100	251.12502	291.11495	274.13412	337.32982	325.67848	364.19955
TAG 58:3	455.5782	414.7754	373.9726	433.671	379.50328	438.229	818.1299	931.3616	903.9805	1110	928.7358	1060	9820	11600	10600	12500	9780	11300	160.84122	191.25421	182.43502	225.5958	190.52396	228.58038
TAG 58:2	215.79565	201.745535	187.69542	225.7384	184.47948	221.1303	240.34018	307.56105	281.54175	366.07535	269.77092	341.15982	2620	3120	2700	3250	2490	2910	81.39795	96.53115	96.45147	118.45926	104.04084	110.9298
TAG 58:1	43.908884	41.3570655	38.805247	41.65975	34.572672	49.55244	18.597602	18.104789	20.533362	31.172025	18.926825	27.571453	299.95588	349.01352	299.1664	346.94788	286.78628	334.62872	18.173366	23.539019	24.219497	31.744572	14.744408
TAG 58:0	57.6029	51.090869	44.578838	48.370422	41.34724	49.086344	35.855294	44.0949	32.7867	43.725206	32.948447	40.85447	44.22676	55.88504	46.168656	51.058912	39.602334	50.558612	44.920834	58.866694	55.098894	59.172225	52.029934	54.06845
TAG 60:6 (1)	10.794341	9.6587315	8.523122	13.183262	7.8311195	10.105892	0	0	0	0	0	0	12.417924	0.029690237	0	0	10.8100875	0	0	0	0	0	0	0
TAG 60:6 (2)	34.932812	33.325112	31.717412	37.106816	28.921125	37.572366	43.383838	49.208594	56.22785	67.000225	53.95337	61.68169	27.393275	47.097875	48.95372	33.616734	28.936244		2.9340408	3.9308664	3.113202	2.6658166	2.9580453	5.6213863
TAG 60:6 (3)	21.667331	16.914759	12.162187	15.998342	14.666762	22.025131	335.49665	376.4238	380.6811	474.1376	389.53858	487.9306	15.619898	16.15791	22.852034	12.113559	14.29179	24.604978	0	0	0	0	0	0
TAG 60:5 (2)	85.88124	72.155923	58.430606	80.510625	59.966794	79.332206	40.453216	64.06076	61.636844	71.06444	52.95317	65.379175	755.4878	969.6118	814.01885	1110	789.48715	933.3148	0	0	0	0	0	0
TAG 60:4	173.8616	154.49989	135.13818	169.30664	133.14242	167.17984	141.12541	160.76685	163.43916	190.06528	153.52776	186.02689	5400	6330	5800	6780	5400		53.5988	65.51046	60.29207	69.100856	64.047644	82.11838
TAG 60:3	58.03376	56.66644	55.29912	64.90234	53.73739	66.85981	64.51495	66.57707	77.363675	89.77795	75.3227	83.248925	2450	2890	2620	3090	2410	2730	12.651613	13.704225	15.151775	18.06135	16.740373	17.641686
TAG 60:2 (1)	20.37101	17.552305	14.7336	19.074103		18.167984	128.75974	164.7318	135.00941	180.48548	138.45069	184.62395	156.46468	164.24235	151.00725	171.15028	134.59532	153.12088	42.774712	63.08279	46.33046	71.0705	51.52213	67.5543
TAG 60:2 (2)	33.990806	34.046167	34.101528	34.708978	30.928894	34.464975	26.5308	27.836566	38.52933	43.560744	33.117672	38.30529	660.87845	745.435	662.1613		621.0168	716.30065	6.704988	9.6795	10.807124	16.453603		8.278663
TAG 60:1	0		1.7206277	2.0459746	0	0.7410592	0	0	0	0		0	25.173994	35.14851	21.198561		20.178233	23.85749	0.54035903	0.7160639	0.429824	0	0.41426465	0.78697617
