# Supplementary material for: Metabolome Profiling of Marrubium peregrinum L. and Marrubium friwaldskyanum Boiss Reveals Their Potential as Sources of Plant-Based Pharmaceuticals
Source: Int J Mol Sci. 2023 Dec 1;24(23):17035. doi: 10.3390/ijms242317035 (PMC10707198; doi:10.3390/ijms242317035)
Supplement: Supplementary file 1 [file ijms-24-17035-s001.zip › Primary metabolites_raw data file.csv]

	0	1	2	3	4	5	6	7	8	9	10	11	12	13	14	15	16	17	18	19	20	21	22	23
Sample_type	M_peregrinum	M_peregrinum	M_peregrinum	M_peregrinum	M_peregrinum	M_peregrinum	M_friw_leaves	M_friw_leaves	M_friw_leaves	M_friw_leaves	M_friw_leaves	M_friw_leaves	M_friw_flowers	M_friw_flowers	M_friw_flowers	M_friw_flowers	M_friw_flowers	M_friw_flowers	M_friw_stem	M_friw_stem	M_friw_stem	M_friw_stem	M_friw_stem	M_friw_stem
Alanine	1035.3875	1576.0232	1027.7901	1681.6806	984.728	1544.6184	1230.2459	1876.7202	1556.5361	2293.4874	1569.218	2262.9343	1719.2574	2467.4093	1735.8824	2416.6492	1697.6772	2293.598	366.611	499.3182	398.3005	532.0793	369.1527	465.5442
Arginine	0.6216	0.1092	0.3324	0.1978	0.0166	0.1017	0.0381	0.0361	0.0287	0.0756		0.0427	3.2875	3.9508	3.0415	4.4969	3.152	3.217		0.9152	2.2088	1.7803	1.0144	0.6405
Asparagine	14.3181	25.0261	17.6428	26.5683	18.3895	26.0558	18.4475	23.3831	21.8084	28.6263	19.7596	27.3822	394.5441	481.7026	383.2075	439.5773	388.0729	442.453	4.4248	4.2102	4.3085	5.0219	3.562	3.0524
β-alanine	2.0023	5.7246	4.5279	6.3579	3.9755	6.2254	2.4461	4.6473	3.7201	5.1832	4.1034	5.6412	29.9639	41.7573	30.9652	42.5887	27.6976	39.895	0.9214	1.9141	0.6911	1.3448	0.7841	1.6922
Cysteine	0.1101	0.3362	0.1829	0.0919	0.1899	0.0106	0.4283	0.0281	0.2988	0.1556	0.0652	0.1527	0.1639	0.0324	0.0237	0.0166	0.0643	0.1268	0.1411		0.2815	0.2106	0.1744	0.1294
Glutamine	1.7613	1.5042	1.4788			1.2521	0.978	1.2738	1.1049	1.1098	1.2612		5.4771	5.0907	4.9681	6.565	3.7232	5.1844	0.6355	0.6693	0.3349		1.0688	0.079
Glycine	24.2924	47.5705	29.0532	48.8777	31.8326	48.099	25.36	35.7946	31.8641	42.5761	29.9694	41.6271	123.7662	167.959	123.034	166.2476	118.6098	155.4879	11.3022	12.8654	11.2718	14.919	9.7867	12.466
Histidine	0.3429	2.3598	0.2479	1.216	0.649	1.2807	1.1597	0.628	0.8982	1.2298	0.2597	1.7921	9.5119	12.4909	8.4191			12.985	0.3961	0.3943	0.4408	0.9702	0.0367	0.6696
Homoserine	2.7055	7.155	3.6758	7.2593	4.7229	6.9737	2.8585	4.4101	3.3902	6.1276	3.723	5.0486	55.3689	80.1515	55.8754	80.3744	55.5672	76.099	0.7373	0.1524	0.8234	1.3603	0.4089	0.4878
2-Isopropylmalate	2.5852	2.7787	1.1498	2.554	1.3125	2.4297	6.0098	5.9072	5.6	6.9208	6.2087	7.6571	11.5743	16.3564	12.2381	15.5565	12.145	14.9116	1.0142	2.047	1.279	3.2348	2.2368	2.1028
Isolucine	23.5357	47.0892	30.2757	50.7573	29.9574	45.8942	22.7143	38.0866	64.6085	88.8376	30.3792	88.7575	115.7597	156.6781	117.4048	157.5595	113.1163	151.0632	26.8268	32.7053	29.4597	36.7116	26.4141	33.8286
Leucine	25.7606	50.0558	31.9201	55.7198	31.8392	48.9172	24.7102	36.4417	31.2127	46.436	33.079	43.7097	167.9434	229.5338	173.5697	233.1662	163.1714	219.5238	26.6497	33.805	29.9581	38.3427	27.5674	32.0952
Lysine	0.2727	0.814	0.0904	1.308		0.8999	0.1005	0.1122	0.1243	0.1986	0.0878		6.8281	8.0884	5.8118	7.289	3.9025	6.6807	9.4552	7.8414	6.5389	6.8066	12.886	18.1454
Ornithine	0.2437	0.7487	1.0867	0.8527	0.9579	1.1864	0.0336	0.0503	0.1139	0.3031	0.1618		13.0241	17.5256	13.3174	17.43	12.3775	17.2316		0.2609	0.0429	0.1089	0.291	0.1535
Phenylalanine	9.6242	17.384	12.4876	19.3875	12.4431	19.44	20.0924	28.7576	27.0612	35.5519	25.0387	36.1924	59.4585	79.7427	62.4871	80.1568	60.8342	76.3302	6.3024	8.5748	8.8304	8.763	5.9919	8.251
Prolin-4-hydroxy	3.2184	6.5845	5.6019	7.5081	4.6389	7.2537	3.4132	4.2891	5.189	6.3265	3.4707	5.4694	13.3794	16.3654	13.4083	18.0497	13.0253	16.1112	3.398	4.3138	4.9608	4.0807	3.7732	4.6451
Proline	245.425	502.1783	312.5914	541.2294	317.3445	495.5212	1406.6364	2079.5582	1787.0974	2514.6443	1773.3043	2503.4817	906.503	1251.5456	934.1972	1254.5344	908.4945	1168.5271	873.8353	1133.8506	956.9124	1199.9659	856.8708	1060.9567
Serine	60.9936	123.9779	81.0116	135.3266	83.1835	126.6085	37.1056	53.4908	48.1269	64.4745	46.2273	65.5812	334.4588	453.5531	329.5622	437.5235	329.1642	417.9724	34.2682	42.5248	38.8337	48.39	32.8485	39.1402
Threonine	34.795	59.1093	39.2284	62.2079	41.4878	58.8744	44.3232	65.023	55.5288	75.6208	56.4239	75.6272	68.1823	92.1814	75.8479	91.6713	67.7893	93.5123	25.6698	31.0385	26.3446	33.1482	22.7444	28.2717
Tryptophan	81.6049	183.5837	114.1934	232.143	110.7086	261.6208	171.1423	270.1819	237.2067	505.5943	236.1468	411.9719	353.6919	686.8335	356.737	569.5132	352.2067	482.6061	28.0948	55.8269	30.7779	55.1714	27.1355	33.5286
Tyrosine	37.1339	74.0142	47.0384	87.8136	46.9674	73.2698	29.2455	46.9174	38.3739	61.7195	39.313	60.6347	582.3938	796.4524	592.7411	801.1921	565.8481	739.7282	39.8311	49.949	42.5086	53.1913	38.8913	46.6929
Valine	126.7724	233.6717	143.6521	250.9374	143.9349	231.1798	147.0417	229.9845	193.3182	282.609	191.0615	282.9077	1049.9681	1496.7678	1070.3969	1483.0911	1038.0993	1374.2208	110.4216	147.1243	122.4529	162.0284	111.4357	142.7556
Aconitic acid	13.1636	23.7071	13.4994	24.0057	12.3099	23.2687	18.2827	21.5514	19.955	24.1301	21.81	23.9334	28.179	34.9117	24.3888	34.8434	26.0043	33.6812	133.4141	177.4683	158.3363	205.7346	135.6217	178.6739
Ascorbic acid	1.0461	1.3798	1.7424	1.936	0.9078	2.0744	1.2842	2.3564	1.2748	2.0072	2.4195	1.9142	1.4492	3.3581	1.8127	3.5745	2.3411	2.5411	1.9487	2.1446	1.8994	2.0111	2.0847	2.1891
Aspartic acid	67.489	87.6956	73.9465	96.6902	68.8761	88.5328	37.6258	49.7526	45.4665	58.1912	43.7862	57.5475	116.6542	147.9311	112.6218	137.3859	108.9455	134.1394	18.0915	22.8575	18.5974	23.0741	15.3912	17.8188
Citric acid	250.7188		319.5295	461.7145	303.738	412.0106	227.7996	285.622	353.6743	847.1506	346.3235	723.4112	212.7499	292.6596	211.1627		185.7688	218.3717	377.1563	410.778	399.0182	455.9545	346.3354	384.0318
Dehydroascorbic acid	0.3473	0.3493	0.0214	0.3279	0.3119	0.0779	0.279	0.2047	0.0091	0.0154		0.1129	0.1296	0.2157	0.0256	0.14	0.1177	0.0408	0.094	0.0439	0.0706	0.0469	0.1312	0.0734
Dehydroascorpic acid dimer	9.0038	14.1008	10.4147	15.3027	9.0674	14.7234	16.7695	25.2046	20.1178	26.2491	21.1377	26.6351	35.6012	46.6845	33.7936		33.2407	42.2609	19.9124	29.335	34.9092		9.2955	24.2224
Fumaric acid	562.5812	613.0064	555.1349	721.7529	516.0976	664.1271	469.8558	650.2211	594.5346	817.1088	591.4321	800.544	717.8273	984.87	708.1835	958.1942	677.3091	868.047	199.3254	253.8501	225.1668	273.8092	186.0484	230.4911
GABA	57.3025	92.3218	71.0358	102.5367	68.1104	93.3114	27.5323	39.2275	36.1945	47.76	37.0828	47.6264	72.1693	93.0764	72.1842	91.5988	69.0233	87.5887	18.284	21.7447	18.3259	22.9466	17.1512	21.0363
Galactonic acid	57.25	90.2799	66.6993	103.7248	68.3983	92.2623	27.1803	39.4613	30.4292	42.9185	29.6669	42.6828	21.1629	28.3965	18.2388		20.1511	25.6649	11.0918	13.1246	11.8314	15.808	9.6562	12.7398
Glutamic acid	23.2023	37.9441	29.3144	41.4582	27.8685	37.7083	25.1492	36.0093	32.5591	43.7858	33.3065	42.4411	182.187	244.2843	182.3164	238.4791	177.7801	219.1668	11.6415	13.0481	14.0125	16.4299	11.3297	12.2768
Glutaric acid	5.537	10.8851	8.2257	12.7665	7.3705	12.213		4.9134	4.2581	4.5612	4.5967		16.965	20.4833	16.0176	20.4545	14.3292	20.4093	3.4958	2.6531	2.1882	3.737	2.4545	2.9473
Glyceric acid	20.771	36.5623	25.6056	36.8188	25.1487	36.1005	17.4858	25.0944	22.1652	29.0711	21.4113	29.4087	38.7996	51.0518	39.0124	49.8594	35.7964	45.9511	19.8264	25.6683	21.3512	27.9915	18.885	23.7034
2-Oxo-glutaric acid	0.0082	0.1039	0.293	0.1274	0.9262	0.5384	0.084	0.1264	0.0661	0.249	0.149		0.0377		0.1052	0.1044	0.2498	0.5302	0.0203	0.937	0.1392	0.4322	0.1221	0.1534
Isocitric acid	8.2418	11.8189	8.985	11.9968	7.886	12.211		7.7835	7.3419	8.8532	7.5702	10.0219	10.1724	10.6953	7.514	9.8584	7.9274	8.6625	33.1349	47.6749	37.1145	46.1581	15.8901	30.0399
Lactic acid	3.2317	6.3414	8.4924	15.1712	4.6117	6.0636	3.1923	4.7911	3.8063	5.9608	5.4457	6.8881	7.0127	9.8881	7.5483	4.2427	6.4643	10.3603	5.0355	6.7568	3.487		3.449	5.4602
2-Methyl-malic acid	0.1685	0.4869	0.3491	0.4772	0.4769	0.252	1.0646	1.6829	0.5485	1.1017	0.7109	1.2635	1.4203	2.0371	1.8952	2.1823	0.7653	1.3436	0.6974	0.3171	0.0436	0.3602	0.0465	0.3736
Malic acid	474.9027	638.27	490.1474	684.7592	495.5501	665.2691	602.4943	823.6727	695.9948	965.5366	728.9142	961.1461	1115.0335	1499.4553	1114.6785	1389.8959	1069.6729	1330.023	601.4846	735.7867	649.5769	781.0482	593.8528	712.2116
6-Phospho-gluconate	0.102	0.2585	0.2173	0.0137	0.156	0.0483	0.2891	0.0621	0.1289	0.0239	0.1945	0.1497	0.8189	0.1269	0.0661	0.4939	0.0184	0.033	0.139	0.308	0.1131	0.5446	0.0876	0.6933
Phosphoric acid	562.7069	1109.3204	685.9459	1177.0989	708.7217	1103.3959	505.238	743.5599	542.9917	779.1377	591.3092	820.6312	1982.2205	2826.2899	1938.7414	2654.4917	1943.7634	2554.9269	1123.1786	1458.0259	1244.3741	1557.8242	1054.4578	1301.6832
Pipecolic acid	5.5677	9.8813	5.3893	11.1237	5.2041	10.4612	14.3168	22.6603	19.1807	28.0943	17.7019	26.9585	38.6689	52.6621	40.1692	54.8417	37.8169	51.1334	13.9801	17.8176	13.6295	17.8078	11.831	16.6803
Pyroglutamic acid	235.6301	319.8626	269.7741	354.5253	260.3442	323.2655	222.7989	299.4707	291.1669	375.5516	287.4887	366.1935	1097.1916	1415.9548	1108.5652	1402.5598	1061.4151	1322.5033	254.7809	308.0747	278.992	341.3845	244.941	288.4761
Pyruvic acid	0.7912	0.7409	0.3805	1.5082	0.607	1.1554	0.3564	0.5369	0.5083	0.9848		0.911	1.4343			1.3329	0.5529	1.0762	1.0438	0.6672	1.9173	1.0587	1.0067	1.2154
3-Hydroxy-pyruvic acid	0.2861	1.6669	1.4475	2.0268	1.3582	1.7359	0.4764	0.9225	1.6107	0.6702	0.2007	1.0723	1.7982	2.4841	1.6443	2.8375	1.8637	2.9066		1.4102	0.6266	1.8272	0.4767	0.9181
Qunic acid	13.5075	24.2634	15.905	25.8145	15.9118	22.9927	2.1173	3.0451	2.3802	3.5294	4.3584	4.041	29.3581	39.3767	29.3759	39.3115	30.9755	37.2139	1.0265	1.1128	2.0643	0.8696	1.8025	1.5099
Salicylic acid	31.4504		49.1819	73.4075	52.6926	70.723	44.4925	58.9077	58.1421	74.6358	58.089	73.6839	48.7132	57.0722	42.858	48.074	36.9536	45.3377	81.3662	97.3996	93.1809	104.8309	76.7941	94.2856
Succinic acid	85.9484	138.8503	98.3919	154.6416	99.7637	142.8439	78.2916	110.5283	97.8915	134.6061	99.1437	132.1227	128.1666	171.0027	130.9805	174.1813	126.6026	162.6928	84.3142	105.4496	93.5054	114.6723	83.6257	102.8548
Threonic acid	41.056	66.087	47.2736	70.0057	49.3628	66.367	31.3334	45.4907	41.5021	53.4421	40.6462	54.3129	50.0803	62.7492	47.8242	60.8918	46.6306	57.992	26.6448	35.7759	28.5236	36.1608	25.6182	31.1191
Fructose	967.7091	1403.015	1013.697	1696.6207	1113.6223	1596.7022	1248.422	1926.4775	1535.4391	1827.5777	1562.1474	1816.6074	1431.6295	1969.1454	1463.5337	1967.4188	1447.0681	1892.3736	2085.3086	2786.0793	2438.7438	3165.403	1721.2587	2104.8652
Fucose	14.9005	26.5631	17.4063	29.2105	19.7581	26.8661	16.078	21.7361	11.532	26.7608	10.3534	13.5617	36.7637	46.6845	36.9457	46.3202	35.357		4.6007	6.4591	4.8057	7.9137	5.0141	17.6247
Glucose	1063.9862	2195.221	1342.1639	2536.6711	1369.689	2369.1248	1106.3349	1820.0011	1551.3236	2605.5922	1533.259	2363.7956	1028.0902	1414.5439	1039.9871		1012.5095	1341.6591	3170.2402	4011.1244	3661.0591	4993.9229	3284.4505	4025.6841
Maltose	162.1299	287.3818	217.9472	321.3188	211.6982	298.103	258.7603	380.7287	362.4487	465.3048	359.0256	465.4032	80.5265	104.2484	77.6392	99.8268	69.2018	90.843	79.9934	102.6045	96.3192	113.451	82.1303	104.1101
Mannose/Manitol	1058.7458	2188.9744	1333.3718	2530.6905	1362.797	2369.1248	1102.7759	1820.0011	1551.3236	2600.234	1533.259	2363.7956	1023.2395	1403.8406	1035.7968	1392.7134	1008.4232	1336.2084	3164.927	4005.0988	1206.388	1600.6041	3279.9329	4018.6164
Raffinose	760.9137	1204.7518	944.092	1340.0689	910.8731	1232.2418		283.3036	290.238	355.6225	278.3634	326.844	147.6764	205.5826	149.4645	166.9426	124.1049	195.4725	1531.8065	1815.8643	1614.5511	1887.3928	1524.1328	1744.9953
Rhamnose	18.053	32.4794	21.8143	35.25	22.5869	30.5516	32.1114	45.3833	41.2172	57.7246	40.6429	55.2461	41.6333	54.2029	42.7761	54.8483	41.5818	50.9364	23.2772	30.3116	27.0411	33.7174	20.3573	24.7497
Sugar_similar to raffinose	51.5983	84.689	67.1273	97.1443	63.4395	117.2629		155.5636	161.5477		151.1415	179.8884	443.1103	554.9722	441.8431	517.0161	425.9188	515.1343	136.725	149.7226	139.108	150.4301	125.8165	136.6038
Sucrose	6709.1153	10198.0063	7504.9305	10837.5425	7493.2387	10686.7788	7141.0333	10080.2352	8482.0588	11470.4609	8448.74	11313.5589	6066.6534	7874.8431	6365.5958	7632.9566	6193.2746	7219.8566	8787.8425	10256.9696	8986.2858	10604.8994	8411.0801	10143.7385
Sugar_similar to melbose	97.348	174.1861	126.29	212.248	142.3952	205.5525	98.4961	128.6387	140.7129	183.4616	120.8924	165.297	125.2073	172.0038	122.13	154.3623	119.528	176.0918	1797.0131	2183.7363	1897.1491	2298.6023	1778.8734	2123.6641
Poly-sugar1	0.8195	5.5413	3.1779	4.9135	3.0838	7.6826	3.8061	4.8991	5.5955	11.921	8.0675	7.5885	0.1227	2.3283	0.1334	2.2795	1.2905	2.679	3.3804	8.3292	5.6819	6.5924	4.458	5.43
Poly-sugar2	2.401	2.7143	0.9209	4.1441	0.5323	7.3511		100.4053	101.1227		98.5149	121.6907	34.48		33.2718	37.5066	30.6687	48.47	155.5118	234.7111	171.6274	190.8872	145.9454	159.8276
Terhalose	6.0315	66.9017	44.7558	72.1677	32.5143	68.5472	5.3481	13.1876	41.7215	65.6431	45.7523	72.6678	1.9279	3.6051	2.8065	3.8822	3.2222	4.2345	92.319	165.7958	214.586	321.2338	44.4588	64.3296
Sugar_similar to_trehalose	192.0306	482.3748	314.874	591.3467	320.0955	504.8971	165.3222	394.0913	377.2258	569.3074	351.8489	524.1824	9.4631	13.4264	11.1146	13.9662	10.2624	11.2824	596.9967	769.4878	687.9584	838.0371	427.3189	615.4402
Xylose	4.0097	7.3165	5.7888	7.8509	4.7532	7.7582	26.3774	37.7631	32.7164	45.4205	35.8803	45.1757	15.6188	18.6746	13.5981	18.3251	14.0593	17.0722	4.1131	5.8927	4.6281	6.4466	3.3555	3.7805
Arabitol/ribitol	25.2558	40.6601	32.6148	44.3833	28.5187	41.3438	165.0264	235.1534	210.0904	281.7987	211.0956	278.9908	89.0362	115.096	88.6796	117.1004	86.3306	107.557	20.7264	24.9936	21.2357	24.5171	20.068	21.761
Erythritol	13.7847	24.7999	16.8822	26.9262	17.9557	23.8748	20.2027	28.2039	26.8812	36.2534	25.9792	34.8598	45.6657	61.9564	47.6244	60.928	46.3278	58.6943	8.3354	9.4245	8.4356	10.9432	7.2351	10.0956
Galactoinol	811.0579	1265.2961	938.706	1380.69	915.2542	1273.178	292.7214	409.9035	373.2843	509.26	366.8208	490.6977	356.4768	512.534	371.7167	444.4085	361.2149	524.6076	605.5109	737.4626	666.9778	794.9324	587.3784	691.6748
Glycerol	510.3177	778.5109	513.3441	814.4399	511.422	781.8283	689.461	1009.2566	838.8364	1207.6856	851.7046	1186.6613	3401.2188	4911.2033	3494.0564	4915.0216	3364.5351	4479.9498	443.2312	574.3113	500.6651	626.8449	448.3711	548.9327
Myo-insitol	549.9688	911.9473	630.3032	996.0713	638.1376	930.3746	676.34	980.4006	799.5033	1090.5411	805.166	1092.8864	917.7813	1192.4456	917.7178	1181.6214	907.6599	1156.7207	769.9993	932.6222	818.6006	980.7081	763.8383	920.0843
Adenine	13.9577	17.9291	14.1821	19.7973	13.2797	16.6106	8.0774	9.9349	10.5202	13.2289	10.0757	12.9426		18.8306	14.6864		14.7585	20.4813	2.8877	3.4188	3.4121	5.7283	3.3238	3.5734
Adenosine-5-monophosphate	0.4086		0.5654	0.3977	0.7413	0.5683	0.9884	0.3165	0.2862	0.7887	0.3512	0.5929	1.1837	1.787	0.6828	1.1559	1.181	0.653	0.6186	0.2697	0.6966	0.3456	0.5541	0.5068
Glucose-1-phosphate	54.228	125.5605	66.5292	119.9298	67.7813	109.3123	60.4618	91.8304	82.7167	107.9412	89.2916	116.7488	114.1376	145.2572	110.6404	137.954	100.765	130.3566	88.4044	109.2812	97.4175	115.7817	83.5007	112.4675
Glucose-6-phosphate	0.5442	1.0344	0.4925	0.7298	0.3864		0.6978	0.4759	0.5271	0.2708	0.2769	0.703	0.8013	0.8673	0.4615	0.9782	0.1821	1.675	0.9477	2.0337	1.2015	2.3324	0.3796	1.3905
Glycerol-3-phosphate	8.9891	27.6919	14.6041	28.6362	15.1651	25.0386	9.0973	13.9968	13.8448	18.5665	13.0559	19.0202	49.0408	66.4101	51.2805	65.9204	50.141	60.6233	10.6758	13.47	13.1464	12.8076	9.6804	11.8014
Guanidine	2.0991	1.5906	0.9878	2.0974	1.1611	0.9635	1.722		1.5564	1.2938	1.2246	2.2729	0.838	2.4835	2.0647	2.4741	0.9996	0.9043	0.6314	0.0497	0.2295	0.0786	0.3639	0.2284
Putrescine	7.3416	10.1513	6.9385	10.3136	6.5809	9.4409	6.9543	10.329	7.4306	10.8172	7.7688	9.6164	10.8968	12.458	8.8638	11.7733	9.0404	11.9762	7.4121	10.0602	7.4812	9.3943	6.9465	9.2026
Acetyl-o-serine	3.7347	8.6835	6.8077	9.1654	6.4307	9.4763	3.7501	6.8333	6.7604	8.8129	5.9163	9.0555	53.5701	75.5875	54.0034	75.8699	51.2205	71.8815	1.6432	2.3483	1.6697	2.1411	1.646	2.1124
Stigmasterol	0.4996	3.0285	0.2875	2.3005	1.6925	2.8578	3.0841	4.7899	4.8504	8.5108	3.8231	7.4767	3.5509		4.4495	2.9633	3.1417	5.5074	9.8124	18.5709	9.6429	11.9666	7.9376	8.2617
Tyramine	0.0626	1.1497	0.2671	0.1559	0.0962	0.1009	0.0573	0.0893	0.0493	0.0596	0.0167		5.1953	5.4386	4.9732	5.3869		4.483	3.4023		2.5352	3.0473	0.3044	2.192
Uracil	7.0318	5.5691	6.9045			6.5248	5.3476	6.6595	7.6198	8.4351	7.2618	8.4948	5.6604	5.3883		6.4165	4.4606	5.5061	1.6173	1.8068	2.1859	1.8147	1.6639	1.6817
Urea	17.7306	42.3764	24.9591	42.1196	26.9307	39.3699	6.1129	8.1658	56.2834	80.163	7.7182	10.3583	83.9067	115.1185	81.2817		80.7861	101.8159	50.9002	64.0179	57.4679	0.0441	50.1735	62.5775
