# Supplementary material for: Metabolome Profiling of Marrubium peregrinum L. and Marrubium friwaldskyanum Boiss Reveals Their Potential as Sources of Plant-Based Pharmaceuticals
Source: Int J Mol Sci. 2023 Dec 1;24(23):17035. doi: 10.3390/ijms242317035 (PMC10707198; doi:10.3390/ijms242317035)
Supplement: Supplementary file 1 [file ijms-24-17035-s001.zip › Secondary known metabolites_raw data file.csv]

	M.peregrinum_1	M.peregrinum_2	M.peregrinum_3	M.peregrinum_4	M.peregrinum_5	M.peregrinum_6	M.friw_leaves_1	M.friw_leaves_2	M.friw_leaves_3	M.friw_leaves_4	M.friw_leaves_5	M.friw_leaves_6	M.friw_flowers_1	M.friw_flowers_2	M.friw_flowers_3	M.friw_flowers_4	M.friw_flowers_5	M.friw_flowers_6	M.friw_stem_1	M.friw_stem_2	M.friw_stem_3	M.friw_stem_4	M.friw_stem_5	M.friw_stem_6
Sample_type	M_peregrinum	M_peregrinum	M_peregrinum	M_peregrinum	M_peregrinum	M_peregrinum	M_friw_leaves	M_friw_leaves	M_friw_leaves	M_friw_leaves	M_friw_leaves	M_friw_leaves	M_friw_flowers	M_friw_flowers	M_friw_flowers	M_friw_flowers	M_friw_flowers	M_friw_flowers	M_friw_stem	M_friw_stem	M_friw_stem	M_friw_stem	M_friw_stem	M_friw_stem
Sample	1	2	3	4	5	6	1	2	3	4	5	6	1	2	3	4	5	6	1	2	3	4	5	6
(+)-1-Hydroxylpinoresinol-O-glucoside	16.8	16.3	16.5	16.6	17.3	14.8	4.2996555	3.8360465	4.457514	3.7545872	4.1514872	4.256288	2.9406885	3.1786502	3.3947238	3.5152895	3.568827	2.51746	3.9936878	3.135558	2.8183138	5.742978	5.7639915
(S)-6-Oxo-2-piperidinecarboxylic acid	3.0452008	3.2705178	3.1325225	3.8229342	3.995874	3.367103	6.8140765	5.6073635	7.1837355	5.82193	5.891238	6.55822	2.9022962	1.8710138	3.1056072	2.1465448	2.1289512	2.1722062	4.326122	4.5714435	4.745027	5.9841105	7.636348	6.9374755
1-Caffeoylquinic acid	0	0	0	0	0	0		0.5681916	0.57580625	0.6994846	0.79789506	0.8105534	0	0		0.034232273	0.06055728	0.07727692	0.052891906	0	0.2681783	0.073864336	0.09495961	0.001156817
2_3-Dihydroxybenzoic acid	897	920	935		969		1120	1030	1330	1310	1260	1280	637	641	649	687	655	603	1690	1710	1680	1740	1950	1910
3_4diCQA	10.4	11.8		13.6	12.1	10.6	19.8	21.6	24	25.5	24	24.9	17.7	19.1	20.7	18.5	18.7	19.4	9.989594	9.381634	10.1	8.196172	11.2	12.4
3_4-Dihydroxyhydrocinnamic acid	0.47527962	0.5953278	0.59755025	0.28421722	0.8451542	0.58482744	4.5937785	4.413519		5.032016	4.609325	4.647154	0.7458328	0.814335	0.55135825	0.39420797	0.86891156	0.54624856	2.8961805	3.051203	3.7775372			3.4354265
3_5-Dimethoxy-4-hydroxycinnamic acid	81.4	82	82.8	89	86.4	83.8	146	144	164	172	168	159	31.4	29.3	31	32.6	29.8	30.3	31.1	34	32.7	33.6	35.1	35.7
3-Methylglutaric acid	7.8193175	5.6093035	6.4509985	7.14303	6.117291	6.637438	4.565955	4.801522	3.974852	5.5791485	5.351614	5.3865925	4.0316018	3.1667375	4.475653	2.8963508	3.850552	2.9776478	0	0	0.39401775	0.9861247	0.72641294	1.5377954
4-Aminobenzoic acid	3.142354	2.420549	2.943175	2.636416	3.1378075	3.3483178	5.5079225		5.6053795		5.591979	5.3864285	0.37115844	0.77541106	1.1049268	0	0.42984794	0.4571923	2.9017105	2.3234912	2.6044615	2.7159782	2.9318452	3.1064035
4CGA	2.7825868	3.5551602	3.1685452	4.1678995	2.9970898	3.4645975		5.717866		5.584323	5.309929	5.62128	1.0950395	1.4506044	1.2602264	1.3312976	1.2807855	1.120083	3.8688055	4.481507	5.0748175	4.0003755	4.72243	5.3034125
4-Hydroxy-3-Methoxymandelic acid		2.3146315	2.4433635		3.1318002	3.11425	2.4496255	3.0530175	5.2123375	5.3832915	3.9132492	2.8228315	3.5158942	5.089328	4.77497	6.6314935	4.45502	4.827982	8.572947	8.98662	8.750285		9.932017	10.5
4-Hydroxymethyl-3-methoxyphenoxyacetic acid		328	289	320	295	315	173	181	205	219	194	207	341	359	372	365	355	362	687	679	720	731	792	782
5-Feruloylquinic acid_1	2.1047348	2.3076098	2.569206	2.593684	2.210215	2.1825545	25	23.6	29.8	28.5	23.5	29	6.437558	6.671559	5.1773135	5.6700075	6.380439	4.386447	56.7	50.9	60.6	58.4	62.8	61.8
5-Feruloylquinic acid_2	4.551234	4.29449	5.29227	4.1937228	4.3869585	4.733794	14.9	15.1	18.7	16.1	18.1	18.6	20	20.4	21.3	21.8	20.1	21.2	51.6	48.4		49.5	56.3	53.7
Alanyaspartic acid	8.5375			8.923891	9.010691	9.35244	1.700686	2.1645708	0	0	0	1.5131586	33.5	39	26.4	32.6	34.5	34	2.2308268	0	0	1.8398466	0	4.443134
Alanythreonine	4.8055355	5.004056	6.2004285	5.330894	5.014116	7.0607215	3.8232785	5.4132155	6.7932585	3.5150395	3.926775	3.6073378	39	38.4	41.1	45.7	45.4	40.6	0	0	0	0	0	0
Alyssonoside	3541.79379	3657.00864	3824.59085	3940.66739	3782.87539	3761.3911	13057.9784	12978.0347	15215.9529	15245.5649	15030.8977	14631.1598	3209.79328	3198.2505	3415.80365	3336.43315	3185.87136	3141.28333	21937.0107	21394.8211	22435.3096	22896.4782	23947.7596	25268.052
Apigenin coumaroylglucoside_1		10.039332	10.678292	11.245262	8.169768		0.8898475	1.0631671		1.6026171	0.8638146	1.3169375	0.12762634	0.77120725	0.70364	0.735036	0.5627753	1.5958288	0.07414607	1.0447055	0.064476312	0.06098417	0.07440107	0.7751019
Apigenin coumaroylglucoside_2	1.9121771	2.7067528	2.650115	2.2997712	2.741897	1.6747479	0	0.032114387	0.012451214	0	0		3.8452918	3.8091235	4.426939	4.309458	4.972898	4.625112	0	0	0	0	0	0
Apigenin-7-O-glucoside	5760	6360	6080	6220	6170	6370	2410	2420	2430	2670	2560	2610	1830	1840	1980	2020	1920	1920		887	888	929	1010	1100
Asparaginyhistidine		55.4	50.9	54.8	52.1	52	67.7	68.1	72.6	71.6	70.4	72.4	37.6		35.1	35.6	34.4	35.8		46	53.8	53.8	53	52.4
Caffeic acid	0.006696559	0	0.01230917	0.003811609		0.004704404	0.0191973	0.021955062	0.02088387	0.009742296	0.010666613		0.024277586	0.025898191	0.020557807	0.0256614	0.008552042	0.021005445	0.11194589	0.17624306	0.1285886	0.1512653	0.16335339	0.10752029
Caffeoylquinic acid derivatives_1		3.554531	5.171772	3.3332028	4.5633915	4.206145	7.7025855	9.086461	10.6	9.760424	11	8.999205	0.038550555	1.3088908	1.30512	1.6933838	0.8799192	1.2715889	0.97669325	0.49653472	0.7885433	1.02365406	0.6437904	1.1235306
Caffeoylquinic acid derivatives_2	4.161604	4.554234	5.334998	4.502021	4.940823	4.506103	53.6	54	62	64.6	63.8	60.3	16.9	15.8	15.8	17.7	15.6	16.9	19.6	18.5	22.8	20.3	23.1	22.8
Caffeoylquinic acid derivatives_3	25.3	25.5	27.5	28.6	29	28.3		2.8144668	3.2373072	2.756203	2.6463258	2.3716815	0		0.0096716		0	0.015346873	0.5735629	0.18163594	0.47506097	0.7764936	0.47669938	0.42776753
Caffeoylquinic acid derivatives_4	15.7	16	16.8	17.3	14.9	16.2	0.84122144	1.0712255	1.2837669		1.1537754	1.2876635	4.87453	3.7978788	5.038331	4.7704125	4.0936728	4.3025395	2.2113555	2.1819415	3.8389732	2.9090402	3.3625695	3.2591432
Caffeoylquinic acid derivatives_5	0	0	0	0	0	0	5.250034	5.6458075	7.289469	6.858591	8.452432	7.991108		1.0400005	1.9884018		0.9659318	1.5473375	3.0577415	3.5731738	3.3993768	4.4459135	3.7017382	3.5365255
CafHex1	4.870043	2.714885	5.3971625		4.3977635	4.3519935	0.10324361	0.30480694	1.954628	3.001502	1.306798	0.46610412	2.545405	2.2330865	2.3609872	0.9655897	2.3277355	1.8303038	0.99528806			0	1.0295807	0.4643989
CafHex2	9.956065	14.5	12.9	15.4	15.9	12	12.9	12.4		13.6	12.1	13.5	7.6104385	7.990516	7.2632635	8.240219	6.6796195	7.297755	3.5112985	3.114557	4.5013085	3.455075	4.2569755	3.7306208
CafHex4	0.8176945	0.38439472	0.7865011	0.48647772	0	0.7097527	1.413249	3.565122	2.117467	2.441733	2.2395952	4.388801	0.7710288	1.00261294	1.4850409	1.7757726	0.8543047	2.0822379	0	0	0	0	0	0
CafHex5	504	567	572		577	587	933	938	1030	1060	1000	1050	243	244	244	256	249	246		278	303	302	337	346
CafHex6	497	533	544	569	557	554	1570	1580	1680	1720	1760	1760	5350	5140	5480	5420	5150	4990		504	563	554	610	635
Calceolarioside _A_ or B or other unknown isomers_1	10.3	14	11.4	13.7		13	0.17734967	0.334462	1.3375938	1.1044571	0.76727544	0.3998896	8.495878	8.455828	7.84801	8.847634	6.4223285	8.60669	3.6188262	3.1021258	3.4529565	3.4097015	4.1099295	2.9947478
Calceolarioside_ A_or B or other unknown isomers_2	0.81342106	1.5568275	0.17187828	0.78118956	1.1883461	1.0831506	19.3	19.9	17.1	21.8	18.3	21.9	0.23802755	0.07114139	0.24084375		0	0	0	0		0.915492	0.000675003	0.006471851
Calceolarioside_C or other unknown isomers	798	902	845	900	870	875	34.5	35.3	41.4	39.6	35.4	42.2	40.8	39.4	45.4	40.9	36.8	34.8	11.5	10.9	10.6	11	14.7	12.8
Callistephin chloride	3.5256668	4.0297545	5.0532625	4.9895595	4.999968		10.6		10.5		10.3	10.6	3.0178198	2.9378322	2.8041445	3.0915548	2.796458	2.357481	9.863939	8.254065	8.276095	9.340723	11	10.2
Chlorogenic acid dervatives	0	0.23652383	0			0		0	0	0	0	0	6.531204	6.662605		7.633295	5.231642	6.140276	0.64895444		0	0.58086	0.4024223	0.62472406
Chrysoeriol-7-O-neohesperidoside_1	0.006646507		0.019321518	0.029756635	0.11103737	0.0249947	15.6	16		14.2	15.5	15	2.5603545	0.77336044	2.1930738	2.866468	2.2588105	2.4147378	4.7876075	5.4170085	4.6669795	4.2054145		5.7058865
Chrysoeriol-7-O-neohesperidoside_2	215	245	238	246	237	230	5.955556	6.42546	7.6850195		7.456727	5.679355	7.35975	4.6501445	7.3435465	4.260223	6.1899695	10.1	0.61008425	0.20479542	0.9495822	0.5256455	1.1392722	1.4196694
Cistanoside_D_orotherunknownisomers	7.7470795	8.584435	6.961292	5.5842825	7.222044	6.671209	9.3138E-05	1.2036506	1.5313236	2.446576	3.1796138	1.7740615	0.7025154	0	0	0	0.4641831	0	0.000937538	0.4955396	0.71052656	0.073492305	0.5274429	0
Coumarin derivatives	116	126	116		105	119	30	27.4	33.6	34.8	33	33.8	36.1	35.4	35.3	38.7	35	36	37.2	44.3	42.2		46.8	46
Cys-Gly	48.2	38.8	68		70.5	68.5	38.4	40.6	41.3	34.8	38.1	29.1	65.3	60.5	71.1	50.5	65	61.7	17.3	13.4	18.9	11.3	16.9	15.8
Diosmetin-7-O-glucoside	4.257846	4.2517895	5.780386	5.00415	4.313492	6.088623	10.2	9.511859	9.872907	11.8	12.1	9.706178	0.31277278	0.5965132	0.41375628	0.63417175	0.24138025	0.40141738	1.5447796	1.2453894	1.6609514	1.9051534	1.6157225	2.1136632
Diosmetin-7-O-glucoside_1	17.3	18.3	17.4	18.3	16.8		4.3016715	5.958634	4.7464155	5.8689435	6.886936	5.688694	11.8	11.4	12		11.2	9.623674	1.7761844	2.0971098	2.0407419	0.266801	2.5752472	2.2688572
Diosmetin-7-O-glucoside_2		0	0.08474371	0.07936004	0.020262314	0	0	0	0		0.009067413	0	0.40077456	0.17316214	0.07567372	0	0.12220539	0.00310461	0.49701438	0.6842791	0.008495284	0	0	0.5931248
d-Pinoresinol-4-O-glucoside		267	268	284	263	271	134	138	157	157	150	157	84.6	89.7	92.2	92.1	90	92.2		105	101		119	115
Epipinoresinol-O-glucoside	113	118	114	127	120	121		65.7	74.7	70	71	72.9	59.4	58.5	67.7	65.4	60	59	85.4	84.4	84.3	90.4	97.4	102
FerHex1	1.808689	2.292895	1.5591142	1.4980121	1.5186614	3.178223	3.2648338	3.415543	4.413336	4.0171722	3.3402032	3.2239352	4.3983695	5.3593305	5.009385		4.236916	4.3021855	2.5101305	2.43837	2.6944598	0.81712194	2.7197778
FerHex2	118	129	132	133	125	131	114	114	130	135	126	127	33.5	35.1	36.2	37.7	31.5	36.4	63.4	61.4	70.1	65.6	74.7	76.5
FerHex3	0	0	0	0	0	0	1.5822001	3.1057125	3.129762	3.1027978	2.3384975	2.8575552	0	0.90913156	0.51601956	0.26931128	0	0.39934516	1.277784	1.688196	1.534103	1.4518282	1.2868196	1.481155
FerHex4	72.2	80.1	85.2	84.8	81.2	79.9	59.8	53.8	71.4	66.8	61.7	65.8	39.2	37.8	43.3	43.7		44.1		15.9	15.6	15.8	19.3	17.5
FerHex5	0.3587612	0.2283037		0	0.4863665	0.23371573	5.954756	6.0095725	5.998951	6.0136695	6.3784015		0	0	0.34582362	0		0	1.4644284	1.5005905	0.970713	1.2919258	2.3469475	0.8302941
FerHex6	7.824951	9.045165		9.849322		10.3	13.3		12.5	12.5	12.1	13.2	4.893962	4.9511005	3.7911802	5.652728	6.9946385			3.2118892	3.6848602	3.3297908	3.325352	4.377231
Ferulic acid	350	366		383	368	372	285	284	331	314	311	332	249	248	263	253	249	244	246	257	259	261	284	292
Forsythoside dervates_1	25.642084	24.225504	26.783918	26.849342	24.954344		33.914288	39.8622	29.27519	29.800336	41.27624	38.199676		9.357329	9.283445	8.80888	7.70074	5.2986045	8.96003	10.523654	9.961956	10.317232	10.555674	10.006518
Forsythoside dervates_2	603.21395	675.91539	629.84275	693.36403	595.65069	643.55968	777.45485	803.43072	959.60685	957.97242	885.52346	951.76416	392.971648	397.023456		392.274368	378.458688		2031.43309	1990.89805	1816.38694	1987.72237	2027.39712	2187.62086
Forsythoside_A_or_ H_or_I	3.6567922	5.8174235	4.7067095	6.242203	4.54695	6.0140955	9.135446	8.037749	9.197836	7.941309	10.8	10.4	7.5685335	9.666857		9.897777	7.59389	9.814098	34	31.5	27.2	34.7	34.2	37.8
Forsythoside_B	16334.592	16734.8398	17345.0158	18430.9371	17268.5578	16991.3242	27398.8096	27588.7739	31208.9068	30947.0945	29624.1316	30395.4432	9894.5075	10225.4264	10628.608	10791.3032	10022.5935	9843.2225	44253.729	42687.328	44521.431		46979.424	49013.08
Forsythoside_B_dervatives	4556.2158	4503.3503	4814.9176	5050.0531	4886.1978	4908.884	193.352752	190.38952	221.135632	224.329824	205.24776	207.48648	2079.25875	2148.26624	2255.31085	2195.10144	2076.10035	2114.65843	132.63956	134.332112	136.6744	139.030736	153.224784	151.839552
Forsythoside_D or other unknown isomers_1	0	0.001893866	0	0		0	3.667185	3.3145395	4.601615	4.0288935	4.191518	4.446406	3.73159E-05	0	0	0	0.00027896	0	0	0	0	0	0	0
Forsythoside_D or other unknown isomers_2	7.2054975	6.1331985	6.862972	6.928648	6.6045515	8.0929705	0	0.8444752	0.6454455	0	0.9597908	1.7144586	2.3465865	3.396594	3.6668375	2.3860765	2.0022148	2.6288875	0	0	0	0	0
Forsythoside_D	2.2914318	2.220374	2.6929532	2.529876		2.411453	0	0	0.000608986	0.003936066	0.009487668	0.00622495	0.000113148	0	0	0	0.00024573	0	0	0	0.3459972	0.426323	0.077543336	0.3071779
Forsythoside_E1	0.38496456	0	0.72142294	0	1.4396888	0.2461185	0.46335766	1.6819899	0.9901491	0.25018794	0.9959544		0	0	0	0	0	0	0	0	0	0	0	0
Forsythoside_E2	18.9	25.1	19	21.1	16.3	17.2	17.7	19.1	18.4		22.2	21.9	35.6	33.3	44	37.4	39.2	32.7	24.4		23	22.6	24.7	22.2
Forsythoside_G	4.563821	8.821697	4.261769	4.50981		6.201607	2.337876	1.421704	2.3822738	1.8385378	1.8730786	2.1795158	10.4	9.656062	9.448136	10.1	7.679621	9.731078	11.3		9.26583	7.8292825	8.100894	7.152848
Glycylglycine	212	245		259	255	261	245	249		251	254	254	2400		2470	2400	2390			40.1	43	44.6	45.2	47.9
Glycyl-L-alanine	164	182	195	196	195	211	173	178	184	196	197	194	419	432	434	440	420	433		145	148	157	148	158
Glycyl-L-glutamic acid	3.3084408	0.04623156	4.816895	5.5272575	2.142454	2.5854382	8.0962555	7.4831825	5.6765835	7.4272715	4.562394	6.90805	27.9	28.7	26	29.3	27	23.8	3.2875288	0	0	0	1.9778301	1.4037222
Hesperetin	8.66673	8.650088	9.222379	9.567927	8.435672	6.978881	2.2130362	2.8235198	4.3506365	4.400887	3.4864462	3.9874722	0	0	0	0	0	0	0	0	0	0	0
Histidyaspartic acid	16.5	21.3	17.9	21.7	22.2	20.3	20.4	17.2	21.7	17.7	25.2	19.7	26.9	26.4	26	24.8	25.3	26.2	11.4	11.3	12.5	13.6	14.4	11.1
Hydroxygallic acid derivatives	1420	1550	1530	1620	1500	1520	1390	1420	1600	1650	1540	1560	8000	8080	8400	8440	7910	7890		946	955		1080	1050
Hypoxanthine	0	0	0	0	0	0	12	10.7	13.7	15.2	12	13	1.1835298	1.2154724	1.6014846	1.7801752	1.8920579	1.902127	0.002718074	0	0	0	0.030692578	0.03389846
Is3G2	32	34.2	36.6	40.4	34.3	36.5	207	202	253	259	235	235	21.6	21	23	22.1	19.8	21.2	180	174	186		213	216
Is3G2-A6-R	32.4	26.9	31.2		31	27.3	206	203	244	225	226	234	68.6	71.3	70.7	75.1	68.7	68.3	15.6	17	16.5	18	16.3	17.6
Is3G6-R7G	0	0	0	0	0	1.6540768	18.2	17.7	20.8	19.6	17.8	18.5	1.04727556	1.0097558	0.95042156	1.664693	1.5449334	1.0003929	1.524611	1.2804565	1.8889952	1.1295169	1.9355575
Is3G7G	4.5225975	6.6433585	5.641789	6.95907	7.327861	5.818634	0.102828375	0.09708879	0.001032147	0.04791855	0.20564797	0.13558838		4.5309005	6.658903	5.4418275	4.6960255	6.427527	0.23901366	0.015824735	0	0.003289853	0	0.000843071
Isoquercitrin	1.2175834	1.3771276	0.561675	0	0	0.5722379	2.9233905	3.386579	3.5306808		3.8479475	3.4747745	2.5910255	3.9745558	4.0895548	2.5569735	2.6330625	2.7022838	3.4128815	3.9441765	4.5683085	4.909718	3.389272	3.8914362
Isorhamnetin-3-O-glucoside	747	753	713	754	698	715	5570	5600	5950	6160	6050	6150	817	798	855	856	821	817	1100	1080	1120	1140	1210	1250
Isorhamnetin-3-O-rutinoside	711	777	773	805	747	760	11400	10800	12900	12700	12400	12300	2710	2710	2940	2900	2860	2700		3500	3700	3570	3930	3850
Isovitexin	9.114132	10.4	9.452438	11.6	10.7	10.5	0	0	0	0	0		0	0	0	0	0	0	0	0	0	0	0	0
Jionoside_A	3.5511498	2.263086	2.878167	4.310558	3.901536	3.5774158	9.798941	8.776967		10.8	10.3	9.56534		2.4646498	1.3910089	2.310311	1.2992881		3.0054665	4.183063	4.0202175	4.222957	4.205498	4.790421
Jionoside_B_1	5.7451635	6.1169605	5.0238635	5.909647	3.2007992	4.3977975		31.7	32.3	34.9	33.2	31	2.2014105		1.117975	2.1573582	1.8748728	1.7307472	7.516859	4.584054	7.225369	7.1249465	7.583303	7.588497
Jionoside_B_2	2.759314	2.9939538	3.3791222	3.0648145	3.5840105	2.27858	4.8172265	4.6516005	5.4186585	5.065748	4.0208075		0	0	0	0	0	0	0	0	0	0	0	0
K3G2_1	610	627	630	666	617	636	3580	3600	4090	3980	4000	3870	1810	1840	1860	1870	1770	1830	990	936	1040		1080	1050
K3G2_2	0.672456	0.36009734	1.4817866	0.5819237	0	0.42770947		1.9601951	1.9051846	2.2907092	1.70342	2.7066385	0	0	0	0	0	0	0	0		0	0	0
K3G7G_1	23.2	21.9	27.1		26.4	28	57.8	55.2	67.9	78.3	68.3	68.4	0	0	0		0	0	0	0	0	0.34843494	0	0
K3G7G_2	3.0387328	2.4574248	2.5799125	3.9977805	3.0066578	3.447066		0.4913872	0.1493281	0.08356171	0.11739171	0.10907635	0.5781087	0.28098572	1.1371624	0.3309438	0.007537875	0.7454324	0.057645965	0.6190623	0.5873787	0.058929	0.667339	0.44062994
Kaempferol 3-O-glucosyl-glucoside 7-O-rhamnoside_2	12.6	14.4	14.2	14.9	13.7	14.4	8.911736	9.274769	9.612938	8.823239	8.962264	9.227846	41.6	40	37.9	42.8	39.1	39.2		4.501818	4.6359935	4.437128	5.456398	5.106656
Kaempferol 3-O-rhamnoside-7-O-glucoside	771	851	862	929	847	851	774	790	894	918	877	879	306	299	313	319	301	294		195	207		233	223
Kaempferol 3-O-rutinoside	8.592464	9.367157	7.9105485	10.2	9.600382	9.921664	11.5	11.3		12.6	12.6	12.6	13.1	10.8	13.8	13.7	12.4	12	0.55924	0.1333127	0.9219674	0.51731156	0.4016966	0.25052392
Kaempferol-3-O-(-O-hexosyl)glucoside-7-O-rhamnoside_1	9.622569	9.925029	11.2	10.3	9.469079	10.6	20	21.4	24.1	23.9	25.5	24.2	4.819709	4.553166	6.179234	5.949894	5.1651845	5.945704	2.2541245	1.9565255	2.0944104	1.7643118	2.5301635	1.7979108
Kaempferol-3-O-?-rutinoside	2050	2350	2220		2140	2220	9230	9290	10500	10500	10200	9870	5480	5460	5600	6020	5560	5410	3150	3240	3320	3210	3570	3490
Kaempferol-3-rhamnosyhexose	17100	18800	17500		17200		27600	28000	29200	30400	30400	30600	11700	11600	11700	11900	11700	11400	10300		10300	10300	11200	11300
Kaempferol-glycosidesdervatives_1	458	484	493	486	510	502	992	990	1150	1110	1070	1110	172	175	182	191	178	163		102	99.2	100	109	111
Kaempferol-glycosidesdervatives_2	66.5	69.4	76.2	73.9	65.5		89.8	95.3	107	105	105	110		7.297612	6.8442105	7.021776	7.370949	5.9786955	5.4212765	6.9149635	7.782961	7.0507255	8.675614	7.7582645
Kaempferol-glycosidesdervatives_3	8.615287		8.720582	11.2	8.853347	6.5398335	0.7067069	0.21866695	0.18791155	0.5492983	1.1603204	0.42953212	0	0.10506426	0		0	0	0	0	0		0
Kaempferol-O-coumaroyglucoside-o-hexoside	61.2	72.1	65.5	67.5	67.3	65.5	139	134	149	151	152	146	10.4	11.1	11.9	11.7	10.6	10.5			26	23.4	26.7	27.1
Kaempferol-O-dihexoside	96.6	104	109	111	109	104	174	178	203	198	197	196	28	31.2	30.5	29.7	28.6	26.9	16.9	18.6	19.1	18.1	20.2	19.8
KGRApCou_1	10.6	11.2	9.361677	10.5	8.760273	9.487126	0.25994194	0.2981223	0.47232256	0.78202856	0.8741412	1.4016084	0	0	0	0	0	0	0	0	0	0	0	0
KGRApCou_2	11.1	11.9	10.3	11.3	9.808663	10.1	1.610225	1.7790281	2.2162078	1.4201079	2.2705632	2.6445368	0	0	0	0	0	0	0	0	0	0	0	0
LeucoseptosideA	1745.36461	1846.57331	1949.67181	2018.85773	1875.36832	1872.27571	9476.48	9439.8689	10844.4242	10858.6527	10470.8475	10463.3876	1821.89325	1773.88608	1929.59501	1845.5049	1772.39117	1731.03411	6754.9348	6591.0579	7032.5437	6798.3529	7334.1732	7260.9362
Luteoloside	4.3716915		3.7977505	3.476947		3.5096668	10.1	10.8	8.96965	11.6	12	11.4	66.4		66.7	67.6	64.1	66	7.860155	6.1408605	8.161757	9.644759	7.473196	8.518816
Malvin	0	0.05714112	0.06944946	0.047920996	0.03937572	0	0.06980127	0.12904005	0.105914055	0.086025266	0.18854675	0.14653456	0	0	0	0	0	0	0.022580873	0.053440242	0.042605453	0	0.033084895	0
Methionyvaline	4.8906285	4.883823	5.1047585	5.147226	5.6833975	4.4898015	7.625394	7.50354	9.142133	9.260389	8.1466265	8.736044	16.8	15.3	17.9	18	18.4	15.2	1.2006041	1.1270054	1.4060602	0.6090795
Methylated dicaffeoylquinic acid_1	7.4627205	6.77682	6.421318	8.1113375	8.3693745	7.559651	13	12.7	16.6	15.7	12.6	15.9	3.2141955	3.4060895	3.4373902	2.735697	2.714331	4.0104958	17.7	17.6	20.2	18.5	22.4	20.6
Methylated dicaffeoylquinic acid_2	0.4940787	0.14237048	0	0.3479267	0.27669838	0.13717038	0.84839806	0.060995605	0.77220556	0.17520836	0.23187911	0.6268508	0.111274375	0.16172686	0.49079303	0.51256122	0.3243555	0.028490219	1.311909	1.7436826	1.3985259	1.9284462	1.3915384	0.8829943
Myricetin	13.3	17.4	16.6	16.5	16.8	16	20.3	23.5	27.5	28.4	28.1	29.1	15.5	17.3	17.4	17.2	15.5	16.4		4.866281	4.7176425	5.898847	6.47936	5.9891885
Myricetin-3-O-Glucoside	0	0	0	0	0	0	1.5468364	1.0798345	1.9575494	2.0529489	1.3342781	1.634176	0	0.5543905	0.44210747	0.2909291	0	0	0	0	0	0	0	0
Naringenin chalcone	169	198	171	188	173	183	318	353	375	411	373	391	220	227	229	258	255	217	45.9	47.9	44.4	48.5	50.8	52.1
Naringin dihydrochalcone	2.5110805	1.7355278	2.381759	2.8622362	2.280705	2.785035	0	0		0.06894871	0.021753492	0	0	0	0	0	0	0	0	0	0	0	0	0
N-Formyl-L-Methionine	13.6	13	16.4		15.4	15.2	12.6	13.7	15.1	15.7	14.4	15.5	44.9	47	48.5	50.6	46.6	47.1	3.6742252	3.8697438	4.726408	4.295797	4.934097	4.688037
Phenylalanymethionine	0	0	0	0	0	0	0	0	0	0	0	0	11.7	10.6	12.7	12.4	10.6	10.1	0	0	0	0	0	0
Procyanidin B2	1.2009094	1.8287298	2.0829086	1.6446765	1.4001976	0.7263615	0	0	0	0	0	0	0	0	0	0	0	0	0	0	0	0	0	0
Propanoic acid_ 3-(2_4-dihydroxyphenyl)-	6.5523095	6.155085	7.1299995	7.635584	6.5618055	6.6229965	6.54338	5.6369555	7.7232215	8.747495	7.49896	8.522747	53.9		61.4	59.6	55.6	56.4	4.7140535	3.369137	4.403549	4.020663	4.0862528	4.3011355
Protocatechuic acid	70.9	76.4	77.4	78.6	74.8	78	99.1	99	119	119	112	113	158	161	174	173	163	160		59	62.6	66.7	72	72.9
Q3G_2	102	111	111	121	116	112	1390	1440	1580	1630	1540	1540	1850	1870	2010	1980	1860			1570	1620	1650	1730	1960
Q3G6-R/rutin	957	1020		1060	999	1020	7080	7200	8320	8290	7770	7960	9210	9460	10200	9670	9520	9110		10100	10500		11600	11700
Q3G6-R7G	0.89485125	0.82871544	1.3848638	0.87953444	1.0429701	1.1076372	11.4	12.8	16.4	14.9	15.2	13.3	10.4	10.8	11.8	11.3	11.3	11.2	10	8.1476345	8.3849	8.665163	10.3	9.762666
Q3G7G_1	5.823824	3.560588		4.6554505	6.363196	6.224182	26.3	28.1	31.4	33.3	32.4	28.6	2.625056	2.1543518	3.426535	1.7615836	2.4451075	2.7336075	11	9.5864	10.3	8.92627	12.3	13.8
Q3G7G_2	7.524968	5.827276			8.007094	7.629528	43.5	45.6	52	52.7	52.2	49.8	2.8986382	2.972397	4.232086	2.0169722	3.1718338	3.4945375	15.5		14.7	15	16.9	17.6
QGRAHO5Fer	0.005835806	0	0.002923161	0	0	0	0	0	0.14049695	0.92081006	0.20391378	0.58231275	0	0	0	0	0	0		0.29698694	0	0.20576005	0.014880212	0.32639897
Quercetin-3-beta-D-glucoside	1260	1400	1330	1370	1300	1330	3830	3930	4460	4500	4360	4350	7590	7510	8310	8250	7900	7520	5420	5520	5650	5490	6160	6010
Quercetin-apiosyl-galactose	66	72.7	81.7	78.8	78.5	73	700	696	853	820	794	803	84	87.5	87.8	91.5	88.9	82	225	225	232	232	249	247
Quercetine -glucosides dervatives_1	47.5	53.5		54.9	50.6	49.4	20.4	20.4	22.7	21.8		21.9	2.552367	2.5632032	3.1927995	2.2112855		2.0627734	0	0	0	0	0.9012103	0
Quercetine -glucosides dervatives_2	3.9989565	5.8097325	4.708503	4.553967	4.906619	4.4499155	8.2547455	9.96355	6.9241585	11	8.6005	7.7704405	14.5	15	14.2	15.5	13.3	15.5	4.8664545		5.7594405	5.354001	5.5991005	5.477912
Quinic acid_ 3-caffeoyl	34.7			40.3	38.8	38.2	16.4		18.8	18	18.1	18	27.2	25.3	29.3		26.6	27.5	5.581148	5.467888	5.790897	4.648794	6.032878	5.624104
Riboflavin	7.1055845	6.634994	7.104016	6.621677	7.946228	6.47731	13.6	12.7	15.7	16.2	15.5	15.7	9.136121	10.4	9.295465	9.853018	7.761713	10.7	26.6	28.5	29.5	28.9		31.1
Rutin dervatives	4.1825638	3.5999582	3.7087198	6.139583	4.0292978	4.765542	0		0.09506272	0.003026468	0	0.004085953	0	0	0	0	0	0	0.077281914	0.12647386	0.13916144		0.0368388	0.058690117
Rutin	54	59		60.5		58.3	18.9	20.9	25.5	23.5	24.9	23.9	3.2814405	3.1504565	4.011407	3.0771755	2.5002775	3.0029138		2.2683992	1.8612914	1.5440518	2.276504	1.9379981
S-Adenosyl-L-Homocysteine	9.541574	11.6	8.719632	9.797401	10.9	9.459418	5.252048	6.4888765	5.1705025	5.867008	6.2216005	6.6794755	7.4436745	6.2391435	8.566316	6.9841255	6.6188055	6.31978	11.5	9.834741	8.921811	10.1	12.4	11.5
Salidroside_1	90.3	107	103	103	103	103	759	758	885	908	868	893	223	214	215	227	209	203			1850	1820	2040	2100
Salidroside_2	12.8	16.3	17.5	16.6	18.2	15.2	69.6	65.8	78.5	79.1	73.5	76	66.5	62.4	67.4	67.1	63.1	62.3	176	174	190	180	200	197
Scopoletin	25.9	24.7	23.9	26.8	26.9	25.5		0	0	0	0	0	0	0	0.5291418	0	0.766298	0.38139638	0.7028982	0.42935625	0.5632771	0.32373744	0	0.89341994
Secologanic acid or other unknown isomers	0	0	0	0	0	0	3.4578665	1.9141634	1.3361785	3.1432025	3.7231118	2.2735598	0	0	0	0	0	0	0	0	0	0	0	0
Secoxyloganin	27.6	34.1	31	31.5	32.4	33.6	44.8	44	52.1	53.3	49.6	51.8	18.1	17.9	19.2	20.1	17.3	19.1		27.7	29.5	27.5	36.8	35.2
Seryhistidine	0	0.96765156	0.6320955	0.8470256		0.982358	0.051055246	0	0	0.18070672	0		9.594244	10.5	11.5	11.2	12.9	10.8		0	0	0	0	0
SinGlc1	42.2	46.1	47.5	46.2	44	45.3	57.9	61	71.2	72.9	66.4	70.9	4.276312	4.8386175	5.5550635	5.3542575	4.3251955	4.692585	5.0732965	0	0	0.60671106	4.4384385	0.6006399
SinGlc2	4.1974835	5.114921	5.8564215	5.749694		4.928741		2.5395125		2.4987185	2.7309952	2.9045182	0	0	0	0.02656047	0.18903864	0.012492113	5.2238495	4.1798808	4.683936	5.0813385	4.592561	4.7888995
SinGlc3	4.4677675	4.927411		4.923441	5.573651	6.009377	8.3760995	8.142873	10.6	10.7	10.7	9.223576	2.2263115	2.4435528	4.16911	2.8974085	2.9392662		0	0.002496032	0.004590971	0.09372687	0	0.20590667
SinGlciso1	904	983	1060		1030	1030	1350	1300	1560	1550	1410	1520	495	500	511	548	505	501		1230	1310	1270	1440	1380
Taurochenodeoxycholic acid	0	0	0	0	0	0	0	0	0	0	0	0	12.7	12.3	12.7	12.7	11.2	10.5	0	0	0	0	0	0
Threo-3-isopropylmalic acid	56.4	59.4	59.1	61.1	55.8	56.2	142	139	151	169	154	165	385	376	425	428	385	390	53.5	54.6	55.6	53.8	63	60.1
Trans-O-(coumaroyl)-D-quinic acid	4.1253158	7.2114065	3.393667	4.0199908	3.8354138	2.263232	28.9	29	33.2	28	31	32.6	5.553082	5.2590375	4.447562	5.246248	4.4170695	5.009196	64.1		68.1	64.5	74.9
Trans-zeatin-O-glucoside	13.7	14.8	15.4	14.6	14.7	16.1	8.973514	9.277543	11.4	11.2	9.92555	10.2	13.9		14.8	14.3	12.8		6.4713625	5.928486	6.269225	6.3585145	6.5209975	6.865544
Tricin-7-O-neohesperidoside	18.1	16.4	16.6	16.4	17.7	15.8		17.8	18.9	19.5	20	19.1	2.0647996		3.2752155	1.9329852	2.3384662	1.7980099	14.4	12.2	13.7	14.7	15.4	14.4
