# Supplementary material for: Metabolome Profiling of Marrubium peregrinum L. and Marrubium friwaldskyanum Boiss Reveals Their Potential as Sources of Plant-Based Pharmaceuticals
Source: Int J Mol Sci. 2023 Dec 1;24(23):17035. doi: 10.3390/ijms242317035 (PMC10707198; doi:10.3390/ijms242317035)
Supplement: Supplementary file 1 [file ijms-24-17035-s001.zip › Secondary unknown metabolites_raw data file.csv]

Sample	1	2	3	4	5	6	1	2	3	4	5	6	1	2	3	4	5	6	1	2	3	4	5	6
Sample_type	M_peregrinum	M_peregrinum	M_peregrinum	M_peregrinum	M_peregrinum	M_peregrinum	M_friv_leaves	M_friv_leaves	M_friv_leaves	M_friv_leaves	M_friv_leaves	M_friv_leaves	M_friv_flowers	M_friv_flowers	M_friv_flowers	M_friv_flowers	M_friv_flowers	M_friv_flowers	M_friv_stem	M_friv_stem	M_friv_stem	M_friv_stem	M_friv_stem	M_friv_stem
unknown_peak_1	1449.69254	1555.73773	1535.83014	1608.97075	1597.36461	1622.51123	225.462848	241.345824	275.824896	271.61792	256.977088	265.276416	37.419936	40.176376	40.514048	39.64542	38.579284	40.231784	376.594656	385.813504	383.674592	390.697536	420.608256	431.541888
unknown_peak_2	274.554112	297.40336	219.7888	218.2604	254.95504	244.125888	249.246176	237.014864	271.042272	283.103008	275.10576	278.151648	21435.7238	21833.5662	23406.0227	22510.4773	21683.1713	20815.8065	148.240672	137.835104	82.949752	83.246432	92.299424	83.763984
unknown_peak_3		0	0	0	0	0	0	0	0	0	0	0	81.495816	68.075296	73.150792	75.455416	71.383648	73.009752	0	0	0	0	0	0
unknown_peak_4	8534.228	8802.1228		9424.8684	9207.894	9345.1602	1311.97274	1404.2487	1648.13606	1596.46387	1491.10861	1582.7113	167.177472	168.370688	185.379504	174.089952	164.568	164.740832	1972.40166	2035.92243	2051.66131	2001.53446	2242.2935	2300.88858
unknown_peak_5	294.792064	322.405984	234.894	239.988464	288.216448	285.071392	286.81472	277.74608	333.262656	332.10816	304.263072	311.21456	20985.385	20826.3946	21776.8182	21876.1421	20511.8935	20258.476	93.208896	92.782784	93.541536	99.18308	99.33172	103.9666
unknown_peak_6		0	0	0	0.02849396	0	12.390702	4.1406795	9.946875	1.4788448	8.820671	5.978954	0.02301864	0	0	0	0	0	0	0	0	0	0	0
unknown_peak_7	156.216608	178.05528	169.232176	179.233136	161.920048	170.926704	83.108992	87.941936	89.684592	92.725008	94.0356	97.531792	20.072614	21.105888	20.441952	21.799722	19.500342	21.793684	17.16617	17.789552	18.530362	17.721928	21.34008	22.97884
unknown_peak_8	4.8053155	6.195479	5.8239315	5.2564435	4.6548855	4.985367	0.27043666	0.001457635	0.5791842	0.1936515	0	0.023439133	4.139175	2.2694718	3.1699415	2.0149334	2.7382555	4.631613	0.37561856	0.6140512	0.35420288	0.4235478	0.40261788	0.53113525
unknown_peak_9	4217.09542	4455.9816	4676.2742	4753.3619	4564.6008	4662.9555	222.607952	216.182544	252.926048	253.177584	243.12168	241.852384	612.48582	602.99802	645.91866	643.19258		577.66176	135.403376	142.522944	142.018608	136.819216	156.709472	134.57048
unknown_peak_10	1454.01024	1501.3545	1713.47187	1737.71341	1695.38816	1714.36992	136.447312	136.6472	159.813216	161.126384	153.673168	150.305056	65.39382	70.128128	74.0192	75.277904	75.095632	77.67648	85.892328	83.251088	90.602304	89.103808	94.13648	99.441312
unknown_peak_11	822.30016	892.81907	956.56998	990.09754	994.93165	949.70438	59.26512	58.711096	69.700288	71.840056	65.745352	65.174424	85.183848	83.271944	92.216344	92.974264	86.525304	86.881832	79.00592	76.124736	79.72752	80.448488	88.052464	86.940088
unknown_peak_12	315.784288	363.151616	349.763648	352.509376	337.302304	353.302784	2784.08474	2691.21536	3222.33523	3250.62144	3048.36762	3109.70317	790.02022	744.54285	787.58739	785.20179	758.56525	736.25978		5914.9604	6374.1722	6297.9174	7213.225	7055.8909
unknown_peak_13	14.343724	13.690354	13.535816	11.41711	12.780709	13.235398	19.039256	18.861964	20.726176	21.167374	18.647816	24.162758	1464.71245	1319.4007	1371.67488	1423.05382		1421.9776	11.863797	11.164834	12.468818		14.669716	11.443382
unknown_peak_14	18.049012	19.74177	19.468818	19.684488	17.979502	17.56581	35.901096	33.15408	40.499112	40.306448	37.349736	40.848272	2.8647152	2.5654602	2.9020478	2.1648888	3.0953762	3.0380678	1.0335558	0.9230049	0.9726017	0.74874294	1.2045526	1.4704198
unknown_peak_15	0.04068586	0.90384475	0.98052775	0.57041694		0.63617656	1014.00902	993.18746	1212.16435	1246.53722	1160.6944	1083.1072	56.8719	57.463272	57.205444	59.362272	48.574864		43.814264	41.654332	43.73852	43.042388		57.15754
unknown_peak_16	14.983605	17.82512	13.56395	17.025752	14.641644		31.83321	28.362704	33.881212	35.203848	35.716492	29.27874	1.625804	2.0339035	1.6058754	2.1070715	2.6994892	0	2.8268615	1.9525312	2.587769	1.9215192	3.1183248	2.6870555
unknown_peak_17	45.20464	56.553772		56.26664	52.050844	52.694308	826.87123	865.12774	990.53626	978.16678	988.44237	933.22938	92.746768	91.874104	100.133304	93.58684	85.999152	88.781968		89.531088	92.774536	94.76836	96.625952	97.817944
unknown_peak_18	1951.86829	2205.63866	2179.1657	2305.3911	2091.9895	2167.26835	3530.73459	3627.20717	4271.81005	4358.3135	4149.29562	4154.88358	284.546432	281.648928	309.60144	312.363776	285.920736	294.271456		366.65808	369.128992	356.617184	414.153568	403.440224
unknown_peak_19	36.404124	46.61064	40.986644	42.306824	40.800056	41.840604	0.8356187	1.0211898	0.6821395	0.54632744	0.52980356	1.2683276	0.8001982	0.31426247	0	0.49382762	0.287903	0			0	0	0	0
unknown_peak_20	182.846288	228.714784	220.14248	225.901744	228.24528	253.726832	181.462368	167.096992	168.267584	190.57376	197.51032	205.585824	59.082512	61.501032	64.263124	58.339676	64.121904	57.825092		0	0	0	0
unknown_peak_21	1003.34234	1081.00851	1130.02112	1187.81824	1081.95328	1113.8112	645.93357	622.47206	754.59661	751.91514	726.15789	700.88512	90.954528	87.777824	98.962328	95.433648	92.131784	80.729264		133.319312	143.410048	144.363968	155.897008	152.193248
unknown_peak_22	645.5847	681.5415	710.74899	741.0816	691.43891	693.8633	28.173002	29.173964	33.36059	31.779208	30.271146	29.919988	41.488364	40.651852	43.877976	45.199768	36.302268	37.587808		5.86172	8.503886		7.339948	8.3003695
unknown_peak_23	671.8288	739.3015	772.07488	819.55366	765.55136	780.80621	456.44576	447.378496	529.212448	542.39181	511.858208	500.829376	105.562776	101.938432	107.256464	110.310608	105.450144	99.66576		60.925128	61.703392	62.638184	70.543328	77.617152
unknown_peak_24	1259.6928	1381.90272	1492.30566	1450.23923	1447.89696	1465.27053	2397.43462	2538.85645	2801.46918	2839.93702	2735.8336	2753.73235	223.447232	215.043824	240.896832	241.706592	231.411792	218.760768		110.620784	107.904368	111.067216	123.84144	124.837584
unknown_peak_25	3096.86938	3395.05715	3437.28512	3586.90278	3342.16627	3246.06387	2476.61056	2465.65146	2844.10112	2927.47187	2717.11283	2795.69254	579.85645	585.55872	621.91066	610.98278	589.58394	581.61568	1647.76192	1618.67712	1702.4064	1648.38925	1796.46682	1799.30547
unknown_peak_26	3234.51034	3408.31462		3798.18522	3519.40608		3426.18957		3815.06816	3545.73389	3523.68384	3301.2224	684.5977	665.97133	706.22925	669.27712	671.13638	637.40602	1238.17997	1219.05306	1272.53197	1267.00672	1453.66272	1543.2073
unknown_peak_27	992.98221	1017.25581	1055.46829	1123.65747	1040.93082	1036.50842	888.52026	919.27162	998.73888	1046.80896	993.4151	1017.7095	390.440896	382.92528	418.929696	416.769248	388.612832	391.961792	186.366016	186.841296	190.578816		204.41392	205.158368
unknown_peak_28	1615.65606	1681.81222	1641.99936	1723.68819	1594.96026	1659.07366	1268.06861	1243.53638	1449.03616	1414.80819	1377.52166	1351.68934	268.493632	267.801264	297.770336	282.87792		278.277984	90.194816	88.64852	91.174048	90.3364	99.45928	89.883248
unknown_peak_29	641.44794	694.64083	696.16032	750.35219	671.08141	681.92198	1389.34259	1414.78541	1691.96787	1676.63731	1579.54918	1548.67149	90.886976	91.163288	101.206072	98.601728	94.747232	93.779888	99.108088	96.275672	99.440648		110.034328	105.811992
unknown_peak_30	3.1146792	3.2502415	3.7799935	4.370878	4.0092522	2.7426392	4.48253	4.68705	4.642242	4.967554	5.3529705	5.233982	0.6616075	0.51746447	0.6520499	0.9431894	0.818112	0.69548606	0	0	0	0	0	0
unknown_peak_31	2.0283852	1.5252774	2.0087684	2.1499495	2.106249	3.611077		0	0	0	0	0	0.8197125	1.2110441	0	0	0.4012062	0	0		0	0	0
unknown_peak_32	9312.8141	9560.0886	10142.978	10547.8543	9629.3233	9683.2932	14500.6141	14537.8601	17303.849	16328.1449	16356.8292	16287.5505	12572.1774	12266.9046	13294.6719	13011.116	12575.234	12108.9782	27218.434	25707.7576	26966.0549	26763.8211	28685.3284	28658.7085
unknown_peak_33	928.18394	975.71878	1099.7929	1094.67021	1025.9385	1002.58029	1217.85088	1213.03168	1373.40186	1434.9847	1346.93606	1324.77235	1083.36141	1119.56186	1199.62688	1163.15904	1116.7776	1129.16582	3000.8448	2906.49933	3428.37786	3135.42426	3392.58163	3324.91597
unknown_peak_34	1293.77242	1428.65024	1439.78035	1456.90253	1420.40307	1350.86822	2117.75923	2072.39232	2444.2944	2539.60704	2315.15264	2342.00192	419.431648	417.631424	455.513216	451.770976	421.340288	413.243584	5605.4364	5603.7002	5707.7279	6042.0552	6418.1929	6575.3892
unknown_peak_35	74.458024	82.734968	82.812192	79.100808	81.630368	77.9398	130.23952	124.744976	142.089584	140.929296	138.139344	140.72856	7336.5166	6789.2751	8029.9346	7039.636	7729.9753	7144.4516	65.518736	58.262096	70.330944	70.231904	81.135496	82.6818
unknown_peak_36	10.667292	13.598192	13.797792	15.262026	13.804064	12.792944	0	0.6805364	0	0.47438522	0.36609994	0.093858055	0	0	0.45601978	0.45850378	0	0		0	0		0	0
unknown_peak_37	0	0	0	0		0.000764727	0	0	0	0	0	0	0	0.000230512	0	0.000322058	0.00613415	0	0	0	0	0		0
unknown_peak_38	221.20112	253.39808	241.551504	255.44192	241.45168	236.76728	6.46746	6.5391115	9.338317	10.071218	9.782367	7.699698	567.72083	564.12634	597.50586		567.72941	575.53894	3.5560482	3.2390885	2.9621728	2.2411045	3.302168	3.652173
unknown_peak_39	601.53344	619.82726	670.22733	642.47168	661.11648	655.84422	381.564416	373.47776		390.821088	388.492256	382.462144	110.921696	112.384264	108.948056	108.402984	102.007864	100.03576	320.57808	315.120832	337.39248	328.598336	345.783072	329.897216
unknown_peak_40	159.2588	176.43696		189.427904	167.109616	168.463344	229.326592	242.226208	268.449504	263.590496	266.976064	263.257168	49.818076	49.867836	54.489096	49.951912	47.23	46.04432	76.411728	77.078184	76.194216	76.049784	84.442968	82.784432
unknown_peak_41	4040.74726	4464.8812	4512.7322		4390.0805		6838.8311	6904.2872	8267.9404	8114.196	7793.7935	7621.4917	893.53779	887.95162	911.0423	947.88429	898.6151	860.06093		1202.6656	1275.48544	1209.38675	1397.6928	1418.5001
unknown_peak_42	4.0043755	4.1457842	4.247488	3.9644992	4.226355	5.046671	0	0	0	0	0	0	3.6015615	2.8084222	4.4080775	4.363696	4.8640805	5.2927735	13.656174	14.032316	15.030962	15.67351	14.045399
unknown_peak_43	28.342504	29.559912	33.371336	33.744744	32.448142	34.05988	2897.33939	2901.1927	3339.18694	3309.5785	3197.71034	3224.6848	705.50963	743.32531	749.47578	750.51782	727.43917	734.17165	5780.7165	5848.7562	6153.0665	5853.7943	6574.3903	6452.3121
unknown_peak_44	18.219942	16.912942	17.006074	17.434304	16.324417	14.370129	42.519864	40.020052		46.94018	43.514992	43.762928	2.2446675	2.0341971	1.6001344	2.282288	2.2891498	1.8335174	5.6430335	6.11867	6.2855575	7.433074	5.8637275
unknown_peak_45	152.31904	162.67384		184.271872		171.954528	1063.94861	1098.45069	1279.20512	1301.32506	1233.96813	1211.75283	67.758784	67.820808	74.415792	68.882944	64.486716	67.586792	89.136832	83.28648	86.417624	88.354936	100.546368	100.347704
unknown_peak_46	0.8776996	0.993673	0.6766504	0.6933474	0.9148548	0.6221065	23.557014	25.23882	33.804588	33.39012	28.324434	29.571708	1.8876316	1.1755862	1.9482612	1.3878005	1.2603312	1.8029796	1.8322934	1.78381	1.0968129	1.587579	1.2751201	1.9996255
unknown_peak_47	90.549864	104.821064	101.89168	104.780384	102.777728	102.897336	1303.35027	1329.34054	1567.78995	1551.2791	1459.96749	1470.98445	86.11988	88.601624	94.475328	91.545728	88.497136	82.09076		607.47181	623.92736	627.01587	685.02995	672.31283
unknown_peak_48	363.216736	381.56608	422.24304	426.530816	405.382912	401.86832	358.669856	357.751232	416.047616	431.415712	408.439616	411.526528	1403.63994	1398.09498	1551.26822	1474.9431	1486.43558	1424.8128	812.99501	822.37536	870.28813	877.40358	967.816	989.71296
unknown_peak_49	2.388278	2.398844	2.784476	2.7688988	3.6460995	2.6280995	2.1710718	2.3746358	2.4284992	1.8837949	2.055892	2.1370865	1.1404344	0.7384873	0.9283895	0.5393768		1.3252561	0.32186744	0	0	0		0
unknown_peak_50	0	0	0	0	0	0	5.2949405	5.720218		5.77079	5.9584055	5.500648	2.8382475	2.9498835	2.1989632	2.2410682	2.393124	2.953849	5.3997255	6.3298925	5.1856185	4.5648525	4.777977	6.933963
unknown_peak_51	1131.32736	1245.10003	1240.93594	1293.87533	1203.84755	1209.22099	648.10368	667.3271	756.14637	761.74387	717.56058	704.34035	94.431944	91.893832	96.809136	97.464856	96.860208	91.70136		67.579808	72.835888	65.223024	76.548304	75.89048
unknown_peak_52	547.45811	583.57792	600.71578	628.29978	594.13517	592.02874	1038.4297	1054.98995	1205.4263	1195.35949	1180.94784	1134.88422	1905.65709	1971.20179	2091.4871	2072.6816	1907.97299	1926.66624		1450.72525	1508.79526		1666.10957	1648.10214
unknown_peak_53	2053.57901	2062.9417	2048.8343	2145.82541	2036.35789	2048.5577	1036.57619	1089.11949	1270.58176	1259.25709	1201.5945	1198.91328	1029.44845	977.17632	1108.78848	1083.32288	990.58227	974.57248	1416.38938	1407.1104	1442.11738		1612.37862	1604.53171
unknown_peak_54	32220.1047	34285.2895	32936.3743	33707.4606	32977.1131	33871.104	20657.2851	20794.5503	21312.5038	22212.7718	22598.9693	22771.6854	13251.5881	12794.6711	13423.0538	13321.854	12443.0899	12752.6595	8462.7891	8636.0719	8538.8836	8345.4075	9222.8332	9701.886
unknown_peak_55	8287.8172	9883.2015	9703.5018	10033.1479	9223.9217	8978.0326	33.815232	36.140468	29.35725	37.782316	29.383118	34.128736	1342.23078	1311.95328	1407.48454	1409.37101	1310.43763	1339.83782	3.67063	4.0414235	3.378713	2.8452505	4.196426	2.3492285
unknown_peak_56	85.179456	92.143856	99.102632	92.066512	97.73308	93.544616	239.810432	221.633808	269.079392	270.845728	267.588192	262.304944	208.080368	209.638192	231.222944	233.184368	210.88368	217.582576		1154.21926	1199.45741	1145.08378	1298.41178	1339.70701
unknown_peak_57	55.768248	35.771808	45.151764	39.890156	33.048406	29.699458	10.125336	9.109186	10.132269	9.534814	4.8266445	4.956726	29.81464	27.61306	14.113732	14.1206	69.75468	68.328256	11.432915	13.041614	13.141161	13.341969	12.204055	12.688198
unknown_peak_58	678.5833	696.85754	716.28045	737.85709	707.15264	712.896	5294.8777	5426.5533	6452.7636	6309.8035	6317.3729	6280.9733	760.77331	819.47117	820.37248	815.28006	773.13645	788.50125	4264.13235	4248.05811	4373.865	4441.6804	4831.1086	4860.8179
unknown_peak_59	104.963912	119.072512	119.552872	128.82968	113.756808	111.284504	249.120848	248.909568	367.5392	359.464768	330.737472	318.126656	2.511189	2.9756392	4.284542	4.2537195	3.3278292	3.212685	5.05952	6.6525045	4.0713388	5.0771355	6.301474	4.5331325
unknown_peak_60	933.36461	1021.12026	1027.28666	1051.21882	995.21082	1047.26464	10218.1079	10083.2727	11883.6931	11268.3899	10872.918	10966.6519	893.06483	873.63674	945.32154	946.11258	851.20851	874.19226		3092.9792	3192.73677	3142.34394	3466.44659	3604.15898
unknown_peak_61	0	0	0	0	0	0	0	0	0	0	0	0	11.34534	11.409932	13.57744	11.924099	12.855001	12.854175	0	0	0	0	0	0
unknown_peak_62	65.080376	69.138656	73.325056	72.809872	60.568868	59.093476		7.6627545		8.048672	7.061461	7.2336595	0.8043161	1.6787411	1.7384751	1.4620082	1.8834788	1.1109838	3.204049	1.5333839	2.21953	1.8708878	3.8302368	4.866508
unknown_peak_63	2.2661698	5.2826455	3.0860138	3.2877505	3.5556805	3.469896	0	0	0	0	0	0	0	0	0	0	0	0			0	0	0	0
unknown_peak_64	51.168556	60.144032	43.508512	52.765472		51.886132	0.21644603	0.050398965	0.059038383	0.023914348	0.23134267	0.001854607	0	0	0	0	0.20582428	0	0.011685851	0.018166053	0.6716955	0	0.9229714	0.49531947
unknown_peak_65	50.200908	62.785816	57.794328	62.469116	57.18952	58.497552	11.260306	9.914307	11.741128		10.979092	10.72362	1.0672278	1.968553	0.8857715	1.3485065	0.39718797	0		10.991013	11.107946	10.97253	8.39627	11.050869
unknown_peak_66	0	0	0	0	0	0	0	0.003778507	0.47161928	0.07760202	0	0.45658447	0.6392224	0.96553425	0.9091424	1.2597498	1.1600434		2.9642842	3.8201988	2.6056482	2.9749995	2.9580455	6.0256545
unknown_peak_67	5018.8646	5400.833	5473.9031	5649.6338	5319.1951	5321.9343	5707.8175	5677.3412	6552.5048	6644.4355	6287.2581	6362.2963	2489.81299	2427.65005	2558.84186	2527.42554	2430.92659	2401.00736		2915.27731	3031.93779	2903.36691	3135.5351	3195.23277
unknown_peak_68	34.272972		32.402358	35.951628	33.191066	33.704332	10.335008	9.366312	11.829083	11.25695	10.025448	10.367183	10.128429	9.445015		10.211638	9.940312	10.392379	1.6680596	1.5512656	0.6858427	1.3809188	1.485391	1.4535116
unknown_peak_69	54.267932	61.025348	67.024608	66.302336	63.539192	62.664728	86.744664	89.130912	103.824752	97.631272	89.033112	88.606776	67.648896	64.121128	75.14552	78.351568	68.587856	68.995216		14.014943	17.042732	16.607621	16.120148	19.543614
unknown_peak_70	156.526976	169.895008	165.735136	174.793968	167.969568	169.35264	1167.74208	1184.07053	1413.14278	1354.85683	1328.77837	1253.71456	361.705088	351.135392	382.06576	372.937664	369.93376	352.17632		4417.5621	4625.7567	4458.4581	5106.6967	4950.3872
unknown_peak_71	120.622472	132.44452	140.08056	135.47352	132.139544	133.563536	314.301024	308.333888	365.911648	374.583072	344.485056	348.321088	80.987376	80.5086	85.722752	85.669288	81.662896	81.219296		75.229216		75.224336	82.977032	85.334568
unknown_peak_72	2138.51635	2328.39194	2434.09997	2502.48371	2329.62662	2344.41395	717.35578	746.42074	841.15386	848.00947	796.01338	816.45446	125.644784	130.894296	136.859712	139.908288	133.738136	129.618328		708.80608	726.1641	724.41254	823.13459	826.32826
unknown_peak_73	16043.1667	17830.1358	16623.7123	17290.0291	17124.1329	17533.0816	5822.9903	5858.3839	6250.965	6170.3148	6257.1484	6388.9505	2937.57619	2929.00275	3059.93114	3092.88704	2896.9129	2991.78445	1673.70304	1701.27411	1717.64941	1731.1465	1867.61664	1836.48614
unknown_peak_74	951.46842	1042.92838	972.4137	1017.26163	969.76333	1027.13389		458.95568	487.170944	478.715104	476.679968	488.71568	613.72787	631.50509	656.45549	670.76563	598.61178	617.78554	78.686528	80.564752	80.247488	80.430848	90.214448	94.970008
unknown_peak_75	617.50131	679.00736	628.55264		656.78656	667.99866	4552.1864	4555.3884	4783.2888	4868.1411	4803.5046	4884.7473	942.74528	955.24512	959.55603	1012.62675	930.9033	917.99635	1509.35014	1518.72051	1583.3216	1551.40314	1718.51162	1736.40269
unknown_peak_76	298.674272	328.42848	310.935648	329.394304	311.966304	319.554048	2206.87206	2191.72992	2386.71539	2365.00685	2344.67328	2442.19699	498.95152	509.592576	557.76499	541.07283	515.371616	523.864224	197.994704	205.957712	210.776992	202.515376	230.765168	222.999712
unknown_peak_77	4.710168	6.820393	6.778275	6.618847	4.991915	5.2128815	0.42840125	0.6391934	1.9074498	0.51869178	1.2680555	0.17023414	0.37692022	0.4081337	0	0	0	0.4996266	1.0699894	1.609885	0.48967222	0	0.62359075	1.1067646
unknown_peak_78	33.330448	37.89524	30.09444	33.496734	35.941668	41.184972	21.52188	22.37462	21.548782	21.48508		22.00669	13.497438	13.824643	12.722083	11.632713	11.762594	14.961366	8.620426	9.587998	8.828829	9.059001	9.788068	10.861825
unknown_peak_79	1501.41299	1900.27302	1760.21875	1864.84915	1786.69619	1802.54016	27565.1338	27271.2151	27938.8733	29507.582	28728.8361	29136.7199	6048.0988	6117.2792	6469.7738	6510.5183	6082.2907	6131.2947		9264.3881	9415.5407	9422.0646	10345.4372	10566.7441
unknown_peak_80	291.435424	312.966368	300.923424	326.272384	302.57584	314.271872	5629.5967	5947.4089	6185.111	6522.2308	6210.8902	6304.8033	705.31936	734.73165	765.5735	757.19757	720.64646	736.66746	1467.0857	1572.67315	1466.18355	1607.33491	1704.53619	1662.3191
